# Supplementary material for: Evolution of AF6-RAS association and its implications in mixed-lineage leukemia
Source: Nat Commun. 2017 Oct 23;8:1099. doi: 10.1038/s41467-017-01326-5 (PMC5653649; doi:10.1038/s41467-017-01326-5)
Supplement: Supplementary file 4 — Supplementary Data 1 [file 41467_2017_1326_MOESM4_ESM.xlsx]

## Sheet: BioID Results
Supplementary Data 1. BioID protein interactors for the MLL N-terminus alone (MLLN), MLLN fused to the AF6 RA1 domain (RA1, dimer), or MLL fused to the AF6 RA1 domain with extended-aN helix (aN/RA1, monomer).
		Post-SAINT SpecSum
Gene Name	Entrez ID	MLLN	RA1	aN-RA1	Aliases	Full Gene Name	GO CC (5)	Description
AATF	26574	19	14	18	BFR2, CHE-1, CHE1, DED	apoptosis antagonizing transcription factor	nucleolus, Golgi apparatus, membrane-enclosed lumen, nuclear lumen, non-membrane-bounded organelle	The protein encoded by this gene was identified on the basis of its interaction with MAP3K12/DLK, a protein kinase known to be involved in the induction of cell apoptosis. This gene product contains a leucine zipper, which is a characteristic motif of transcription factors, and was shown to exhibit strong transactivation activity when fused to Gal4 DNA binding domain. Overexpression of this gene …
ALYREF	10189	43			ALY, ALY/REF, BEF, REF, THOC4	THO complex 4	transcription export complex, nucleoplasm, spliceosome, nuclear body, nuclear speck	The protein encoded by this gene is a heat stable, nuclear protein and functions as a molecular chaperone. It is thought to regulate dimerization, DNA binding, and transcriptional activity of basic region-leucine zipper (bZIP) proteins. [provided by RefSeq],
ASPH	444	11		6	AAH, BAH, CASQ2BP1, HAAH, JCTN, junctin	aspartate beta-hydroxylase	endoplasmic reticulum, endoplasmic reticulum membrane, endomembrane system, integral to membrane, integral to endoplasmic reticulum membrane	This gene is thought to play an important role in calcium homeostasis. Alternative splicing of this gene results in five transcript variants which vary in protein translation, the coding of catalytic domains, and tissue expression. Variation among these transcripts impacts their functions which involve roles in the calcium storage and release process in the endoplasmic and sarcoplasmic reticulum …
BMS1	9790	53	33	37	BMS1L	BMS1 homolog, ribosome assembly protein (yeast) pseudogene; BMS1 homolog, ribosome assembly protein (yeast)	nucleolus, membrane-enclosed lumen, nuclear lumen, non-membrane-bounded organelle, intracellular non-membrane-bounded organelle	This gene likely encodes a ribosome assembly protein. A similar protein in yeast functions in 35S-rRNA processing, which includes a series of cleavage steps critical for formation of 40S ribosomes. Related pseudogenes exist on chromosomes 2, 9, 10, 15, 16, and 22.,
BOP1	23246	58	47	46	-	block of proliferation 1	nucleoplasm, nucleolus, ribonucleoprotein complex, preribosome, S preribosome	0
BRIX1	55299	61			BRIX, BXDC2	brix domain containing 2	nucleolus, membrane-enclosed lumen, nuclear lumen, non-membrane-bounded organelle, intracellular non-membrane-bounded organelle	0
C7orf50	84310	8			YCR016W	chromosome 7 open reading frame 50		0
C9orf114	51490	5			CENP-32, HSPC109	chromosome 9 open reading frame 114		0
CCDC86	79080	16	12		-	coiled-coil domain containing 86		0
DDX18	8886	104	92	85	MrDb	DEAD (Asp-Glu-Ala-Asp) box polypeptide 18		DEAD box proteins, characterized by the conserved motif Asp-Glu-Ala-Asp (DEAD), are putative RNA helicases. They are implicated in a number of cellular processes involving alteration of RNA secondary structure such as translation initiation, nuclear and mitochondrial splicing, and ribosome and spliceosome assembly. Based on their distribution patterns, some members of this family are believed to …
DDX24	57062	59	28	41	-	DEAD (Asp-Glu-Ala-Asp) box polypeptide 24	nucleolus, membrane-enclosed lumen, nuclear lumen, non-membrane-bounded organelle, intracellular non-membrane-bounded organelle	DEAD box proteins, characterized by the conserved motif Asp-Glu-Ala-Asp (DEAD), are putative RNA helicases. They are implicated in a number of cellular processes involving alteration of RNA secondary structure such as translation initiation, nuclear and mitochondrial splicing, and ribosome and spliceosome assembly. Based on their distribution patterns, some members of this family are believed to …
DDX27	55661	78	56	56	DRS1, Drs1p, PP3241, RHLP, dJ686N3.1	DEAD (Asp-Glu-Ala-Asp) box polypeptide 27		DEAD box proteins, characterized by the conserved motif Asp-Glu-Ala-Asp (DEAD), are putative RNA helicases. They are implicated in a number of cellular processes involving alteration of RNA secondary structure such as translation initiation, nuclear and mitochondrial splicing, and ribosome and spliceosome assembly. Based on their distribution patterns, some members of this family are believed to …
DDX31	64794	16			PPP1R25	DEAD (Asp-Glu-Ala-Asp) box polypeptide 31	nucleolus, membrane-enclosed lumen, nuclear lumen, non-membrane-bounded organelle, intracellular non-membrane-bounded organelle	DEAD box proteins, characterized by the conserved motif Asp-Glu-Ala-Asp (DEAD), are putative RNA helicases. They are implicated in a number of cellular processes involving alteration of RNA secondary structure such as translation initiation, nuclear and mitochondrial splicing, and ribosome and spliceosome assembly. Based on their distribution patterns, some members of this DEAD box protein family…
DDX47	51202	52	36		E4-DBP, HQ0256, MSTP162, RRP3	DEAD (Asp-Glu-Ala-Asp) box polypeptide 47	nucleolus, membrane-enclosed lumen, nuclear lumen, non-membrane-bounded organelle, intracellular non-membrane-bounded organelle	This gene encodes a member of the DEAD box protein family. DEAD box proteins, characterized by the conserved motif Asp-Glu-Ala-Asp (DEAD), are putative RNA helicases. They are implicated in a number of cellular processes involving alteration of RNA secondary structure, such as translation initiation, nuclear and mitochondrial splicing, and ribosome and spliceosome assembly. Based on their distrib…
DDX52	11056	18	7	11	HUSSY19, ROK1	DEAD (Asp-Glu-Ala-Asp) box polypeptide 52	nucleolus, membrane-enclosed lumen, nuclear lumen, non-membrane-bounded organelle, intracellular non-membrane-bounded organelle	0
DDX54	79039	31		21	DP97	DEAD (Asp-Glu-Ala-Asp) box polypeptide 54	nucleolus, membrane-enclosed lumen, nuclear lumen, non-membrane-bounded organelle, intracellular non-membrane-bounded organelle	This gene encodes a member of the DEAD box protein family. DEAD box proteins, characterized by the conserved motif Asp-Glu-Ala-Asp (DEAD), are putative RNA helicases. They are implicated in a number of cellular processes involving alteration of RNA secondary structure such as translation initiation, nuclear and mitochondrial splicing, and ribosome and spliceosome assembly. Based on their distribu…
DDX55	57696		4	4	-	DEAD (Asp-Glu-Ala-Asp) box polypeptide 55		This gene encodes a member of the DEAD box protein family. DEAD box proteins, characterized by the conserved motif Asp-Glu-Ala-Asp (DEAD), are putative RNA helicases. They are implicated in a number of cellular processes involving alteration of RNA secondary structure, such as translation initiation, nuclear and mitochondrial splicing, and ribosome and spliceosome assembly. Based on their distrib…
DDX56	54606	27	16	16	DDX21, DDX26, NOH61	DEAD (Asp-Glu-Ala-Asp) box polypeptide 56	nucleolus, membrane-enclosed lumen, nuclear lumen, non-membrane-bounded organelle, intracellular non-membrane-bounded organelle	This gene encodes a member of the DEAD box protein family. DEAD box proteins, characterized by the conserved motif Asp-Glu-Ala-Asp (DEAD), are putative RNA helicases. They are implicated in a number of cellular processes involving alteration of RNA secondary structure such as translation initiation, nuclear and mitochondrial splicing, and ribosome and spliceosome assembly. Based on their distribu…
DHX30	22907	42			DDX30, RETCOR	DEAH (Asp-Glu-Ala-His) box polypeptide 30	mitochondrion, mitochondrial matrix, nucleoid, membrane-enclosed lumen, mitochondrial lumen	DEAD box proteins, characterized by the conserved motif Asp-Glu-Ala-Asp (DEAD), are putative RNA helicases. They are implicated in a number of cellular processes involving alteration of RNA secondary structure such as translation initiation, nuclear and mitochondrial splicing, and ribosome and spliceosome assembly. Based on their distribution patterns, some members of this DEAD box protein family…
DHX33	56919	7			DDX33	DEAH (Asp-Glu-Ala-His) box polypeptide 33	nucleolus, membrane-enclosed lumen, nuclear lumen, non-membrane-bounded organelle, intracellular non-membrane-bounded organelle	DEAD box proteins, characterized by the conserved motif Asp-Glu-Ala-Asp (DEAD), are putative RNA helicases. They are implicated in a number of cellular processes involving alteration of RNA secondary structure such as translation initiation, nuclear and mitochondrial splicing, and ribosome and spliceosome assembly. Based on their distribution patterns, some members of this DEAD box protein family…
DHX37	57647	14		9	DDX37	DEAH (Asp-Glu-Ala-His) box polypeptide 37		This gene encodes a DEAD box protein. DEAD box proteins, characterized by the conserved motif Asp-Glu-Ala-Asp (DEAD), are putative RNA helicases. They are implicated in a number of cellular processes involving alteration of RNA secondary structure such as translation initiation, nuclear and mitochondrial splicing, and ribosome and spliceosome assembly. Based on their distribution patterns, some m…
DOT1L	84444		75	27	DOT1, KMT4	DOT1-like, histone H3 methyltransferase (S. cerevisiae)		0
EBNA1BP2	10969	63			EBP2, NOBP, P40	EBNA1 binding protein 2	cell fraction, membrane fraction, insoluble fraction, nucleolus, membrane-enclosed lumen	0
EIF6	3692	28	19	19	CAB, EIF3A, ITGB4BP, b(2)gcn, eIF-6, p27(BBP), p27BBP	eukaryotic translation initiation factor 6	nuclear envelope, nuclear inner membrane, lamin filament, nuclear lamina, nucleolus	Hemidesmosomes are structures which link the basal lamina to the intermediate filament cytoskeleton. An important functional component of hemidesmosomes is the integrin beta-4 subunit (ITGB4), a protein containing two fibronectin type III domains. The protein encoded by this gene binds to the fibronectin type III domains of ITGB4 and may help link ITGB4 to the intermediate filament cytoskeleton. …
ELL	8178		8		C19orf17, ELL1, MEN, PPP1R68	elongation factor RNA polymerase II	nucleoplasm, transcription elongation factor complex, Cajal body, nuclear body, nuclear speck	0
EXOSC8	11340	4	5	5	CIP3, EAP2, OIP2, RRP43, Rrp43p, bA421P11.3, p9	exosome component 8	exosome (RNase complex), nucleolus, membrane-enclosed lumen, nuclear lumen, non-membrane-bounded organelle	This gene encodes a 3'-5' exoribonuclease that specifically interacts with mRNAs containing AU-rich elements. The encoded protein is part of the exosome complex that is important for the degradation of numerous RNA species. A pseudogene of this gene is found on chromosome 6. [provided by RefSeq],
FSCN1	6624		12	13	FAN1, HSN, SNL, p55	fascin homolog 1, actin-bundling protein (Strongylocentrotus purpuratus)	cytoskeleton, plasma membrane, actin cytoskeleton, filopodium, cell projection	0
GAR1	54433	7			NOLA1	GAR1 ribonucleoprotein homolog (yeast)	nucleoplasm, nucleolus, small nucleolar ribonucleoprotein complex, Cajal body, nuclear body	This gene is a member of the H/ACA snoRNPs (small nucleolar ribonucleoproteins) gene family. snoRNPs are involved in various aspects of rRNA processing and modification and have been classified into two families: C/D and H/ACA. The H/ACA snoRNPs also include the DKC1, NOLA2 and NOLA3 proteins. These four H/ACA snoRNP proteins localize to the dense fibrillar components of nucleoli and to coiled (C…
GNL3L	54552	78	52	62	-	guanine nucleotide binding protein-like 3 (nucleolar)-like	nucleolus, membrane-enclosed lumen, nuclear lumen, non-membrane-bounded organelle, intracellular non-membrane-bounded organelle	0
GTPBP4	23560	95	61	62	CRFG, NGB, NOG1	GTP binding protein 4	nucleolus, membrane-enclosed lumen, nuclear lumen, non-membrane-bounded organelle, intracellular non-membrane-bounded organelle	GTP-binding proteins are GTPases and function as molecular switches that can flip between two states: active, when GTP is bound, and inactive, when GDP is bound. 'Active' in this context usually means that the molecule acts as a signal to trigger other events in the cell. When an extracellular ligand binds to a G-protein-linked receptor, the receptor changes its conformation and switches on the t…
IMP3	55272	6		7	BRMS2, C15orf12, MRPS4	IMP3, U3 small nucleolar ribonucleoprotein, homolog (yeast)	nucleolus, ribosome, ribonucleoprotein complex, membrane-enclosed lumen, nuclear lumen	This gene encodes the human homolog of the yeast Imp3 protein. The protein localizes to the nucleoli and interacts with the U3 snoRNP complex. The protein contains an S4 domain. [provided by RefSeq],
IMP4	92856	11	11		BXDC4	IMP4, U3 small nucleolar ribonucleoprotein, homolog (yeast)	nucleolus, ribonucleoprotein complex, membrane-enclosed lumen, nuclear lumen, non-membrane-bounded organelle	0
KIAA0020	9933	40	27	27	HA-8, HLA-HA8, PEN, PUF6, XTP5, hPUF-A	KIAA0020	nucleolus, endoplasmic reticulum, membrane-enclosed lumen, nuclear lumen, non-membrane-bounded organelle	0
KIAA0947	23379		16		-	KIAA0947		0
KRR1	11103	22	11	11	HRB2, RIP-1	KRR1, small subunit (SSU) processome component, homolog (yeast)	nucleolus, small nucleolar ribonucleoprotein complex, ribonucleoprotein complex, membrane-enclosed lumen, nuclear lumen	0
LLPH	84298	20	14	14	C12orf31, hLLP	LLP homolog, long-term synaptic facilitation (Aplysia); similar to LLP homolog; similar to hCG2013595		0
MAK16	84549	20	12	14	MAK16L, RBM13	MAK16 homolog (S. cerevisiae)	nucleolus, membrane-enclosed lumen, nuclear lumen, non-membrane-bounded organelle, intracellular non-membrane-bounded organelle	0
MEN1	4221	105	90	77	MEAI, SCG2	multiple endocrine neoplasia I	cell fraction, chromatin, soluble fraction, nucleoplasm, chromosome	This gene encodes menin, a putative tumor suppressor associated with a syndrome known as multiple endocrine neoplasia type 1. In vitro studies have shown menin is localized to the nucleus, possesses two functional nuclear localization signals, and inhibits transcriptional activation by JunD, however, the function of this protein is not known. Two messages have been detected on northern blots but …
MKI67IP	84365	38	30	32	-	MKI67 (FHA domain) interacting nucleolar phosphoprotein	nuclear chromosome, condensed chromosome, condensed nuclear chromosome, nucleoplasm, chromosome	This gene encodes a protein that interacts with the forkhead-associated domain of the Ki-67 antigen. The encoded protein may bind RNA and may play a role in mitosis and cell cycle progression. Multiple pseudogenes exist on chromosomes 5, 10, 12, 15, and 19.[provided by RefSeq],
MLLT10	8028		31		AF10	myeloid/lymphoid or mixed-lineage leukemia (trithorax homolog, Drosophila); translocated to, 10		0
MLLT4	4301		23	48	AF6	similar to Afadin (Protein AF-6); myeloid/lymphoid or mixed-lineage leukemia (trithorax homolog, Drosophila); translocated to, 4	cytosol, plasma membrane, cell-cell junction, adherens junction, cell junction	AF6 is a Ras (see HRAS; MIM 190020) target that regulates cell-cell adhesions downstream of Ras activation. It is fused with MLL (MIM 159555) in leukemias caused by t(6;11) translocations (Taya et al., 1998 [PubMed 9722616]).[supplied by OMIM],
MLLT6	4302		17		AF17	myeloid/lymphoid or mixed-lineage leukemia (trithorax homolog, Drosophila); translocated to, 6	mitochondrion	0
MPHOSPH6	10200	7			MPP, MPP-6, MPP6	M-phase phosphoprotein 6	nucleolus, membrane-enclosed lumen, nuclear lumen, non-membrane-bounded organelle, intracellular non-membrane-bounded organelle	0
MRPL11	65003	34	25	24	L11MT, MRP-L11	mitochondrial ribosomal protein L11	organellar ribosome, organellar large ribosomal subunit, mitochondrion, mitochondrial matrix, mitochondrial ribosome	Mammalian mitochondrial ribosomal proteins are encoded by nuclear genes and help in protein synthesis within the mitochondrion. Mitochondrial ribosomes (mitoribosomes) consist of a small 28S subunit and a large 39S subunit. They have an estimated 75% protein to rRNA composition compared to prokaryotic ribosomes, where this ratio is reversed. Another difference between mammalian mitoribosomes and …
MRPL12	6182		5		5c5-2, L12mt, MRP-L31/34, MRPL7, MRPL7/L12, RPML12	mitochondrial ribosomal protein L12	organellar ribosome, organellar large ribosomal subunit, mitochondrion, mitochondrial matrix, mitochondrial ribosome	Mammalian mitochondrial ribosomal proteins are encoded by nuclear genes and help in protein synthesis within the mitochondrion. Mitochondrial ribosomes (mitoribosomes) consist of a small 28S subunit and a large 39S subunit. They have an estimated 75% protein to rRNA composition compared to prokaryotic ribosomes, where this ratio is reversed. Another difference between mammalian mitoribosomes and …
MRTO4	51154	31	29	26	C1orf33, MRT4, dJ657E11.4	mRNA turnover 4 homolog (S. cerevisiae)	nucleolus, membrane-enclosed lumen, nuclear lumen, non-membrane-bounded organelle, intracellular non-membrane-bounded organelle	This gene encodes a protein sharing a low level of sequence similarity with ribosomal protein P0. While the precise function of the encoded protein is currently unknown, it appears to be involved in mRNA turnover and ribosome assembly. [provided by RefSeq],
NEGR1	257194			6	DMML2433, IGLON4, KILON, Ntra	neuronal growth regulator 1	plasma membrane, dendrite, intrinsic to membrane, anchored to membrane, cell projection	0
NGDN	25983	18	8	9	C14orf120, CANu1, LCP5, NGD, lpd-2	neuroguidin, EIF4E binding protein	filopodium, axon, dendrite, cell projection, neuron projection	Neuroguidin is an EIF4E (MIM 133440)-binding protein that interacts with CPEB (MIM 607342) and functions as a translational regulatory protein during development of the vertebrate nervous system (Jung et al., 2006 [PubMed 16705177]).[supplied by OMIM],
NIP7	51388	11	7	11	HSPC031, KD93	nuclear import 7 homolog (S. cerevisiae)	nucleolus, membrane-enclosed lumen, nuclear lumen, non-membrane-bounded organelle, intracellular non-membrane-bounded organelle	0
NKRF	55922	30			ITBA4, NRF	NFKB repressing factor	nucleolus, membrane-enclosed lumen, nuclear lumen, non-membrane-bounded organelle, intracellular non-membrane-bounded organelle	This gene encodes a transcription factor that interacts with specific negative regulatory elements (NREs) to mediate transcriptional repression of certain NK-kappa-B-responsive genes. The protein localizes predominantly to the nucleolus with a small fraction found in the nucleoplasm and cytoplasm. [provided by RefSeq],
NLE1	54475	11	6		Nle	notchless homolog 1 (Drosophila)	nucleolus, membrane-enclosed lumen, nuclear lumen, non-membrane-bounded organelle, intracellular non-membrane-bounded organelle	0
NOC3L	64318	21		21	AD24, C10orf117, FAD24	nucleolar complex associated 3 homolog (S. cerevisiae)	nucleoplasm, nucleolus, nuclear body, nuclear speck, membrane-enclosed lumen	0
NOC4L	79050	14		10	NET49, NOC4, UTP19	nucleolar complex associated 4 homolog (S. cerevisiae)	nucleolus, small nucleolar ribonucleoprotein complex, integral to membrane, ribonucleoprotein complex, intrinsic to membrane	0
NOL12	79159	5			Nop25, dJ37E16.7	nucleolar protein 12	nucleolus, membrane-enclosed lumen, nuclear lumen, non-membrane-bounded organelle, intracellular non-membrane-bounded organelle	0
NOL6	65083	20	15		NRAP, UTP22, bA311H10.1	nucleolar protein family 6 (RNA-associated)	nuclear chromosome, condensed chromosome, condensed nuclear chromosome, chromosome, nucleolus	The nucleolus is a dense subnuclear membraneless organelle that assembles around clusters of rRNA genes and functions in ribosome biogenesis. This gene encodes a nucleolar RNA-associated protein that is highly conserved between species. RNase treatment of permeabilized cells indicates that the nucleolar localization is RNA dependent. Further studies suggest that the protein is associated with rib…
NOL7	51406	5			C6orf90, PQBP3, RARG-1, dJ223E5.2	nucleolar protein 7, 27kDa	nucleolus, membrane-enclosed lumen, nuclear lumen, non-membrane-bounded organelle, intracellular non-membrane-bounded organelle	0
NOP14	8602	14	12	15	C4orf9, NOL14, RES425, UTP2	NOP14 nucleolar protein homolog (yeast)	nucleolus, membrane-enclosed lumen, nuclear lumen, non-membrane-bounded organelle, intracellular non-membrane-bounded organelle	NOP14 plays a role in the processing of the pre-18S rRNA and small ribosomal subunit assembly (Liu and Thiele, 2001 [PubMed 11694595]).[supplied by OMIM],
NOP16	51491	26	16	21	HSPC111, HSPC185	NOP16 nucleolar protein homolog (yeast)	nucleolus, membrane-enclosed lumen, nuclear lumen, non-membrane-bounded organelle, intracellular non-membrane-bounded organelle	NOP16 is transcriptionally regulated by c-Myc (MYC; MIM 190080), upregulated in breast cancer, and overexpression is associated with poor patient survival (Butt et al., 2008).[supplied by OMIM],
NSA2	10412	13		8	CDK105, HCL-G1, HCLG1, HUSSY29, TINP1	hypothetical gene supported by NM_014886; TGF beta-inducible nuclear protein 1; similar to TGF beta-inducible nuclear protein 1	nucleolus, ribonucleoprotein complex, membrane-enclosed lumen, nuclear lumen, non-membrane-bounded organelle	0
NXF1	10482	12			MEX67, TAP	nuclear RNA export factor 1	nuclear envelope, nuclear pore, nucleoplasm, endomembrane system, integral to membrane	This gene is one member of a family of nuclear RNA export factor genes. Common domain features of this family are a noncanonical RNP-type RNA-binding domain (RBD), 4 leucine-rich repeats (LRRs), a nuclear transport factor 2 (NTF2)-like domain that allows heterodimerization with NTF2-related export protein-1 (NXT1), and a ubiquitin-associated domain that mediates interactions with nucleoporins. Th…
PAK1IP1	55003	23	11	13	MAK11, PIP1, WDR84, bA421M1.5, hPIP1	PAK1 interacting protein 1	nucleolus, membrane-enclosed lumen, nuclear lumen, non-membrane-bounded organelle, intracellular non-membrane-bounded organelle	0
PDCD11	22984	42	28	29	ALG-4, ALG4, NFBP, RRP5	programmed cell death 11	nucleolus, cytosol, membrane-enclosed lumen, nuclear lumen, non-membrane-bounded organelle	PDCD11 is a NF-kappa-B (NFKB1; 164011)-binding protein that colocalizes with U3 RNA (MIM 180710) in the nucleolus and is required for rRNA maturation and generation of 18S rRNA (Sweet et al., 2003 [PubMed 14624448]; Sweet et al., 2008 [PubMed 17654514]).[supplied by OMIM],
PHGDH	26227		6		3-PGDH, 3PGDH, HEL-S-113, PDG, PGAD, PGD, PGDH, SERA	phosphoglycerate dehydrogenase		3-Phosphoglycerate dehydrogenase (PHGDH; EC 1.1.1.95) catalyzes the transition of 3-phosphoglycerate into 3-phosphohydroxypyruvate, which is the first and rate-limiting step in the phosphorylated pathway of serine biosynthesis, using NAD+/NADH as a cofactor.[supplied by OMIM],
PPAN-P2RY11	692312	27	17	17	-	PPAN-P2RY11 readthrough transcript	nucleolus, membrane-enclosed lumen, nuclear lumen, non-membrane-bounded organelle, intracellular non-membrane-bounded organelle	The PPAN-P2RY11 mRNA is a naturally occurring read-through product, a result of intergenic splicing between adjacent genes, PPAN and P2RY11. The encoded fusion protein comprises of sequence sharing identity with each individual gene product. This transcript is found to be ubiquitously expressed and is upregulated by agents inducing granulocytic differentiation. However, its functional significanc…
PWP1	11137	10			IEF-SSP-9502	PWP1 homolog (S. cerevisiae)		0
PWP2	5822	34		25	EHOC-17, PWP2H, UTP1	PWP2 periodic tryptophan protein homolog (yeast)	nucleolus, membrane-enclosed lumen, nuclear lumen, non-membrane-bounded organelle, intracellular non-membrane-bounded organelle	0
RAE1	8480	47	41		MIG14, MRNP41, Mnrp41, dJ481F12.3, dJ800J21.1	RAE1 RNA export 1 homolog (S. pombe)	nuclear envelope, nuclear outer membrane, nuclear pore, cytoskeleton, endomembrane system	Mutations in the Schizosaccharomyces pombe Rae1 and Saccharomyces cerevisiae Gle2 genes have been shown to result in accumulation of poly(A)-containing mRNA in the nucleus, suggesting that the encoded proteins are involved in RNA export. The protein encoded by this gene is a homolog of yeast Rae1. It contains four WD40 motifs, and has been shown to localize to distinct foci in the nucleoplasm, to…
RBM28	55131	49		48	-	RNA binding motif protein 28	spliceosome, nucleolus, ribonucleoprotein complex, membrane-enclosed lumen, nuclear lumen	0
RCL1	10171	19	11	16	RNAC, RPCL1	RNA terminal phosphate cyclase-like 1	nucleolus, membrane-enclosed lumen, nuclear lumen, non-membrane-bounded organelle, intracellular non-membrane-bounded organelle	0
RPF1	80135	7			BXDC5	brix domain containing 5	nucleolus, membrane-enclosed lumen, nuclear lumen, non-membrane-bounded organelle, intracellular non-membrane-bounded organelle	0
RPF2	84154	44	34	41	BXDC1, bA397G5.4	brix domain containing 1 pseudogene; brix domain containing 1	nucleolus, membrane-enclosed lumen, nuclear lumen, non-membrane-bounded organelle, intracellular non-membrane-bounded organelle	0
RPL10A	4736	169	133	148	CSA19, Csa-19, L10A, NEDD6	ribosomal protein L10a pseudogene 6; ribosomal protein L10a; ribosomal protein L10a pseudogene 9	cytosol, ribosome, ribonucleoprotein complex, non-membrane-bounded organelle, intracellular non-membrane-bounded organelle	Ribosomes, the organelles that catalyze protein synthesis, consist of a small 40S subunit and a large 60S subunit. Together these subunits are composed of 4 RNA species and approximately 80 structurally distinct proteins. This gene encodes a ribosomal protein that is a component of the 60S subunit. The protein belongs to the L1P family of ribosomal proteins. It is located in the cytoplasm. The ex…
RPL18	6141	92			L18	ribosomal protein L18	cytosol, ribosome, large ribosomal subunit, cytosolic large ribosomal subunit, cytosolic ribosome	Ribosomes, the organelles that catalyze protein synthesis, consist of a small 40S subunit and a large 60S subunit. Together these subunits are composed of 4 RNA species and approximately 80 structurally distinct proteins. This gene encodes a ribosomal protein that is a component of the 60S subunit. The protein belongs to the L18E family of ribosomal proteins. It is located in the cytoplasm. As is…
RPL27	6155	65			L27	ribosomal protein L27	cytosol, ribosome, ribonucleoprotein complex, non-membrane-bounded organelle, intracellular non-membrane-bounded organelle	Ribosomes, the organelles that catalyze protein synthesis, consist of a small 40S subunit and a large 60S subunit. Together these subunits are composed of 4 RNA species and approximately 80 structurally distinct proteins. This gene encodes a ribosomal protein that is a component of the 60S subunit. The protein belongs to the L27E family of ribosomal proteins. It is located in the cytoplasm. As is…
RPL3	6122	175			ASC-1, L3, TARBP-B	ribosomal protein L3; similar to 60S ribosomal protein L3 (L4)	nucleolus, cytosol, ribosome, large ribosomal subunit, cytosolic large ribosomal subunit	Ribosomes, the complexes that catalyze protein synthesis, consist of a small 40S subunit and a large 60S subunit. Together these subunits are composed of 4 RNA species and approximately 80 structurally distinct proteins. This gene encodes a ribosomal protein that is a component of the 60S subunit. The protein belongs to the L3P family of ribosomal proteins and it is located in the cytoplasm. The …
RPL30	6156	43			L30	ribosomal protein L30	cytosol, ribosome, large ribosomal subunit, cytosolic large ribosomal subunit, cytosolic ribosome	Ribosomes, the organelles that catalyze protein synthesis, consist of a small 40S subunit and a large 60S subunit. Together these subunits are composed of 4 RNA species and approximately 80 structurally distinct proteins. This gene encodes a ribosomal protein that is a component of the 60S subunit. The protein belongs to the L30E family of ribosomal proteins. It is located in the cytoplasm. This …
RPL32	6161	55			L32	small nucleolar RNA, H/ACA box 7A; small nucleolar RNA, H/ACA box 7B; ribosomal protein L32	cytosol, ribosome, large ribosomal subunit, cytosolic large ribosomal subunit, cytosolic ribosome	Ribosomes, the organelles that catalyze protein synthesis, consist of a small 40S subunit and a large 60S subunit. Together these subunits are composed of 4 RNA species and approximately 80 structurally distinct proteins. This gene encodes a ribosomal protein that is a component of the 60S subunit. The protein belongs to the L32E family of ribosomal proteins. It is located in the cytoplasm. Altho…
RPL7L1	285855	20	10	14	dJ475N16.4	ribosomal protein L7-like 1; ribosomal protein L7 pseudogene 14; ribosomal protein L7 pseudogene 21; ribosomal protein L7 pseudogene 22; ribosomal protein L7 pseudogene 46	ribosome, large ribosomal subunit, ribonucleoprotein complex, ribosomal subunit, non-membrane-bounded organelle	0
RPLP2	6181	47			D11S2243E, LP2, P2, RPP2	ribosomal protein, large, P2 pseudogene 3; ribosomal protein, large, P2	cytosol, ribosome, large ribosomal subunit, cytosolic large ribosomal subunit, cytosolic ribosome	Ribosomes, the organelles that catalyze protein synthesis, consist of a small 40S subunit and a large 60S subunit. Together these subunits are composed of 4 RNA species and approximately 80 structurally distinct proteins. This gene encodes a ribosomal phosphoprotein that is a component of the 60S subunit. The protein, which is a functional equivalent of the E. coli L7/L12 ribosomal protein, belon…
RPS13	6207	28			S13	ribosomal protein S13 pseudogene 8; ribosomal protein S13; ribosomal protein S13 pseudogene 2	nucleolus, cytosol, ribosome, small ribosomal subunit, cytosolic ribosome	Ribosomes, the organelles that catalyze protein synthesis, consist of a small 40S subunit and a large 60S subunit. Together these subunits are composed of 4 RNA species and approximately 80 structurally distinct proteins. This gene encodes a ribosomal protein that is a component of the 40S subunit. The protein belongs to the S15P family of ribosomal proteins. It is located in the cytoplasm. The p…
RPS15	6209	5			RIG, S15	ribosomal protein S15 pseudogene 5; ribosomal protein S15	nucleoplasm, cytosol, ribosome, small ribosomal subunit, cytosolic ribosome	Ribosomes, the organelles that catalyze protein synthesis, consist of a small 40S subunit and a large 60S subunit. Together these subunits are composed of 4 RNA species and approximately 80 structurally distinct proteins. This gene encodes a ribosomal protein that is a component of the 40S subunit. The protein belongs to the S19P family of ribosomal proteins. It is located in the cytoplasm. This …
RRP1	8568	16	8	7	D21S2056E, NNP-1, NOP52, RRP1A	ribosomal RNA processing 1 homolog (S. cerevisiae)	nucleolus, ribonucleoprotein complex, preribosome, preribosome, small subunit precursor, membrane-enclosed lumen	The protein encoded by this gene is the putative homolog of the yeast ribosomal RNA processing protein RRP1. The encoded protein is involved in the late stages of nucleologenesis at the end of mitosis, and may be required for the generation of 28S rRNA. [provided by RefSeq],
RRP15	51018			19	KIAA0507	ribosomal RNA processing 15 homolog (S. cerevisiae)		This gene encodes a protein that co-purifies with human nucleoli. A similar protein in budding yeast is a component of pre-60S ribosomal particles, and is required for the early maturation steps of the 60S subunit. [provided by RefSeq],
RRP1B	23076	25			KIAA0179, NNP1L, Nnp1, PPP1R136, RRP1	ribosomal RNA processing 1 homolog B (S. cerevisiae)	nucleolus, cytosol, ribonucleoprotein complex, preribosome, preribosome, small subunit precursor	0
RRP8	23378	15	18	17	KIAA0409	ribosomal RNA processing 8, methyltransferase, homolog (yeast)	nucleolus, membrane-enclosed lumen, nuclear lumen, non-membrane-bounded organelle, intracellular non-membrane-bounded organelle	0
RRP9	9136	14	5	11	RNU3IP2, U3-55K	ribosomal RNA processing 9, small subunit (SSU) processome component, homolog (yeast)	nucleolus, small nucleolar ribonucleoprotein complex, ribonucleoprotein complex, small nuclear ribonucleoprotein complex, membrane-enclosed lumen	0
RSL24D1	51187	7		7	C15orf15, HRP-L30-iso, L30, RLP24, RPL24, RPL24L, TVAS3	ribosomal L24 domain containing 1; similar to ribosomal protein L24-like	nucleolus, ribosome, ribonucleoprotein complex, membrane-enclosed lumen, nuclear lumen	This gene encodes a protein sharing a low level of sequence similarity with human ribosomal protein L24. Although this gene has been referred to as RPL24, L30, and 60S ribosomal protein L30 isolog in the sequence databases, it is distinct from the human genes officially named RPL24 (which itself has been referred to as ribosomal protein L30) and RPL30. The function of this gene is currently unkno…
TBL3	10607	35	27	38	SAZD, UTP13	transducin (beta)-like 3	nucleolus, ribonucleoprotein complex, preribosome, membrane-enclosed lumen, nuclear lumen	The protein encoded by this gene has sequence similarity with members of the WD40 repeat-containing protein family. The WD40 group is a large family of proteins, which appear to have a regulatory function. It is believed that the WD40 repeats mediate protein-protein interactions and members of the family are involved in signal transduction, RNA processing, gene regulation, vesicular trafficking, …
TRMT1L	81627	13	7	9	C1orf25, MST070, TRM1L, bG120K12.3	chromosome 1 open reading frame 25		This gene encodes a protein that has some similarity to N2,N2-dimethylguanosine tRNA methyltransferase from other organisms. Studies of the mouse ortholog have shown that this protein plays a role in motor coordination and exploratory behavior, and it may also be involved in modulating postnatal neuronal functions. Alternatively spliced transcripts have been identified for this gene, but their fu…
URB1	9875		8		C21orf108, NPA1	URB1 ribosome biogenesis 1 homolog (S. cerevisiae)	nucleolus, membrane-enclosed lumen, nuclear lumen, non-membrane-bounded organelle, intracellular non-membrane-bounded organelle	0
UTP15	84135	6		7	NET21	UTP15, U3 small nucleolar ribonucleoprotein, homolog (S. cerevisiae)	nucleolus, membrane-enclosed lumen, nuclear lumen, non-membrane-bounded organelle, intracellular non-membrane-bounded organelle	0
UTP18	51096	29	18	26	CGI-48, WDR50	UTP18, small subunit (SSU) processome component, homolog (yeast)	nucleolus, small nucleolar ribonucleoprotein complex, ribonucleoprotein complex, membrane-enclosed lumen, nuclear lumen	0
WDR12	55759	39	28	31	YTM1	WD repeat domain 12	nucleoplasm, nucleolus, ribonucleoprotein complex, preribosome, S preribosome	This gene encodes a member of the WD repeat protein family. WD repeats are minimally conserved regions of approximately 40 amino acids typically bracketed by gly-his and trp-asp (GH-WD), which may facilitate formation of heterotrimeric or multiprotein complexes. Members of this family are involved in a variety of cellular processes, including cell cycle progression, signal transduction, apoptosis…
WDR3	10885	31	18	19	DIP2, UTP12	WD repeat domain 3	nucleolus, ribonucleoprotein complex, preribosome, membrane-enclosed lumen, nuclear lumen	This gene encodes a nuclear protein containing 10 WD repeats. WD repeats are approximately 30- to 40-amino acid domains containing several conserved residues, which usually include a trp-asp at the C-terminal end. Proteins belonging to the WD repeat family are involved in a variety of cellular processes, including cell cycle progression, signal transduction, apoptosis, and gene regulation. [provi…
WDR46	9277	9		6	BING4, C6orf11, FP221, UTP7	WD repeat domain 46		0
WDR74	54663	8			-	WD repeat domain 74	nucleolus, membrane-enclosed lumen, nuclear lumen, non-membrane-bounded organelle, intracellular non-membrane-bounded organelle	0
ZFP106	64397	23	15	14	-	zinc finger protein 106 homolog (mouse)	cell fraction, membrane fraction, insoluble fraction, nucleolus, cytosol	0
