# Supplementary material for: Evolution of AF6-RAS association and its implications in mixed-lineage leukemia
Source: Nat Commun. 2017 Oct 23;8:1099. doi: 10.1038/s41467-017-01326-5 (PMC5653649; doi:10.1038/s41467-017-01326-5)
Supplement: Supplementary file 5 — Supplementary Data 2 [file 41467_2017_1326_MOESM5_ESM.xlsx]

## Sheet: BioID Enriched Annotated
Supplementary Data 2. Annotation for expanded interactome of BioID partner proteins specific for baits MLLN and monomeric MLL-αN/RA1, or for dimeric MLL-RA1.
Partner	Gene	Official Gene	Entrez ID	Aliases'	Full Gene Name	ENTREZ_GENE_SUMMARY	GOTERM Biol Proc	GOTERM Biol Proc #1	GOTERM Cellular Component	GOTERM Molecular Function	GOTERM Molecular Function #1
MLL Dimer	A4	ATP6V0A4	50617	A4, ATP6N1B, ATP6N2, RDRTA2, RTA1C, RTADR, STV1, VPH1, VPP2	ATPase, H+ transporting, lysosomal V0 subunit a4	This gene encodes a component of vacuolar ATPase (V-ATPase), a multisubunit enzyme that mediates acidification of intracellular compartments of eukaryotic cells. V-ATPase dependent acidification is necessary for such intracellular processes as protein sorting, zymogen activation, receptor-mediated endocytosis, and synaptic vesicle proton gradient generation. V-ATPase is composed of a cytosolic V1…	GO:0001501~skeletal system development,GO:0001503~ossification,GO:0006091~generation of precursor metabolites and energy,GO:0006119~oxidative phosphorylation,GO:0006163~purine nucleotide metabolic process,GO:0006164~purine nucleotide biosynthetic process,GO:0006754~ATP biosynthetic process,GO:0006793~phosphorus metabolic process,GO:0006796~phosphate metabolic process,GO:0006811~ion transport,GO:0…	skeletal system development	GO:0005768~endosome,GO:0005773~vacuole,GO:0005774~vacuolar membrane,GO:0005886~plasma membrane,GO:0005903~brush border,GO:0016021~integral to membrane,GO:0016324~apical plasma membrane,GO:0016469~proton-transporting two-sector ATPase complex,GO:0016471~vacuolar proton-transporting V-type ATPase complex,GO:0031090~organelle membrane,GO:0031224~intrinsic to membrane,GO:0031253~cell projection membr…	GO:0008553~hydrogen-exporting ATPase activity, phosphorylative mechanism,GO:0015077~monovalent inorganic cation transmembrane transporter activity,GO:0015078~hydrogen ion transmembrane transporter activity,GO:0015399~primary active transmembrane transporter activity,GO:0015405~P-P-bond-hydrolysis-driven transmembrane transporter activity,GO:0015662~ATPase activity, coupled to transmembrane moveme…	hydrogen-exporting ATPase activity
MLL Dimer	ADNP	ADNP	23394	ADNP1	activity-dependent neuroprotector homeobox	Vasoactive intestinal peptide is a neuroprotective factor that has a stimulatory effect on the growth of some tumor cells and an inhibitory effect on others. This gene encodes a protein that is upregulated by vasoactive intestinal peptide and may be involved in its stimulatory effect on certain tumor cells. The encoded protein contains one homeobox and nine zinc finger domains, suggesting that it…	GO:0006350~transcription,GO:0006355~regulation of transcription, DNA-dependent,GO:0006497~protein amino acid lipidation,GO:0006505~GPI anchor metabolic process,GO:0006506~GPI anchor biosynthetic process,GO:0006644~phospholipid metabolic process,GO:0006650~glycerophospholipid metabolic process,GO:0006720~isoprenoid metabolic process,GO:0008610~lipid biosynthetic process,GO:0008654~phospholipid bio…	transcription	GO:0005576~extracellular region,GO:0005615~extracellular space,GO:0005730~nucleolus,GO:0031974~membrane-enclosed lumen,GO:0031981~nuclear lumen,GO:0043228~non-membrane-bounded organelle,GO:0043232~intracellular non-membrane-bounded organelle,GO:0043233~organelle lumen,GO:0044421~extracellular region part,GO:0070013~intracellular organelle lumen,	GO:0000030~mannosyltransferase activity,GO:0003677~DNA binding,GO:0003682~chromatin binding,GO:0003700~transcription factor activity,GO:0004582~dolichyl-phosphate beta-D-mannosyltransferase activity,GO:0008270~zinc ion binding,GO:0030528~transcription regulator activity,GO:0043167~ion binding,GO:0043169~cation binding,GO:0043565~sequence-specific DNA binding,GO:0046872~metal ion binding,GO:004691…	mannosyltransferase activity
MLL Dimer	AF10	MLLT10	8028	AF10	myeloid/lymphoid or mixed-lineage leukemia (trithorax homolog, Drosophila); translocated to, 10					GO:0003677~DNA binding,GO:0003700~transcription factor activity,GO:0008270~zinc ion binding,GO:0030528~transcription regulator activity,GO:0043167~ion binding,GO:0043169~cation binding,GO:0046872~metal ion binding,GO:0046914~transition metal ion binding,	DNA binding
MLL Dimer	AF17	MLLT6	4302	AF17	myeloid/lymphoid or mixed-lineage leukemia (trithorax homolog, Drosophila); translocated to, 6		GO:0006355~regulation of transcription, DNA-dependent,GO:0045449~regulation of transcription,GO:0051252~regulation of RNA metabolic process,	regulation of transcription	GO:0005739~mitochondrion,	GO:0008270~zinc ion binding,GO:0043167~ion binding,GO:0043169~cation binding,GO:0046872~metal ion binding,GO:0046914~transition metal ion binding,	zinc ion binding
MLL Dimer	AF9	MLLT3	4300	AF9, YEATS3	myeloid/lymphoid or mixed-lineage leukemia (trithorax homolog, Drosophila); translocated to, 3		GO:0003002~regionalization,GO:0006350~transcription,GO:0006355~regulation of transcription, DNA-dependent,GO:0007379~segment specification,GO:0007389~pattern specification process,GO:0009952~anterior/posterior pattern formation,GO:0035282~segmentation,GO:0045449~regulation of transcription,GO:0051252~regulation of RNA metabolic process,	regionalization
MLL Dimer	AFF1	AFF1	4299	AF4, MLLT2, PBM1	AF4/FMR2 family, member 1		GO:0006355~regulation of transcription, DNA-dependent,GO:0009891~positive regulation of biosynthetic process,GO:0010557~positive regulation of macromolecule biosynthetic process,GO:0010604~positive regulation of macromolecule metabolic process,GO:0010628~positive regulation of gene expression,GO:0031328~positive regulation of cellular biosynthetic process,GO:0045449~regulation of transcription,GO…	regulation of transcription		GO:0003677~DNA binding,GO:0003700~transcription factor activity,GO:0016563~transcription activator activity,GO:0030528~transcription regulator activity,	DNA binding
MLL Dimer	AFF4	AFF4	27125	AF5Q31, MCEF	AF4/FMR2 family, member 4		GO:0003006~reproductive developmental process,GO:0006350~transcription,GO:0006351~transcription, DNA-dependent,GO:0006366~transcription from RNA polymerase II promoter,GO:0007276~gamete generation,GO:0007281~germ cell development,GO:0007283~spermatogenesis,GO:0007286~spermatid development,GO:0019953~sexual reproduction,GO:0032504~multicellular organism reproduction,GO:0032774~RNA biosynthetic pro…	reproductive developmental process		GO:0003677~DNA binding,GO:0003700~transcription factor activity,GO:0030528~transcription regulator activity,	DNA binding
MLL Dimer	AI837181	-	-	#N/A
MLL Dimer	AIMP2	AIMP2	442578	JTV-1, JTV1, P38	aminoacyl tRNA synthetase complex-interacting multifunctional protein 2; stromal antigen 3-like 3	The JTV1 gene is located on chromosome 7p22 flanked by two genes, HRI and PMS2. JTV1 and HRI overlap slightly and are arranged in a tail-to-tail fashion. JTV1 and PMS2 are separated by approximately 200 base pairs and are arranged head-to-head. JTV1 is transcribed in the opposite direction compared to HRI and PMS2. The function of the JTV1 gene product is unknown. [provided by RefSeq],	GO:0006412~translation,GO:0006915~apoptosis,GO:0008219~cell death,GO:0012501~programmed cell death,GO:0016265~death,	translation	GO:0005829~cytosol,
MLL Dimer	B4DGD6	MED15	51586	ARC105, CAG7A, CTG7A, PCQAP, TIG-1, TIG1, TNRC7	mediator complex subunit 15	The protein encoded by this gene is a subunit of the multiprotein complexes PC2 and ARC/DRIP and may function as a transcriptional coactivator in RNA polymerase II transcription. This gene contains stretches of trinucleotide repeats and is located in the chromosome 22 region which is deleted in DiGeorge syndrome. Two transcript variants encoding different isoforms have been found for this gene. […	GO:0006350~transcription,GO:0006355~regulation of transcription, DNA-dependent,GO:0006357~regulation of transcription from RNA polymerase II promoter,GO:0045449~regulation of transcription,GO:0051252~regulation of RNA metabolic process,	transcription	GO:0000119~mediator complex,GO:0005654~nucleoplasm,GO:0005794~Golgi apparatus,GO:0016592~Srb-mediator complex,GO:0031974~membrane-enclosed lumen,GO:0031981~nuclear lumen,GO:0043233~organelle lumen,GO:0044451~nucleoplasm part,GO:0070013~intracellular organelle lumen,	GO:0003702~RNA polymerase II transcription factor activity,GO:0016251~general RNA polymerase II transcription factor activity,GO:0016455~RNA polymerase II transcription mediator activity,GO:0030528~transcription regulator activity,	RNA polymerase II transcription factor activity
MLL Dimer	BAG6	BAG6	7917	BAG-6, BAT3, D6S52E, G3	HLA-B associated transcript 3	This gene was first characterized as part of a cluster of genes located within the human major histocompatibility complex class III region. This gene encodes a nuclear protein that is cleaved by caspase 3 and is implicated in the control of apoptosis. In addition, the protein forms a complex with E1A binding protein p300 and is required for the acetylation of p53 in response to DNA damage. Multip…
MLL Dimer	C9JIM0	PBLD	64081	MAWBP, MAWDBP
MLL Dimer	CAND1	CAND1	55832	TIP120, TIP120A	cullin-associated and neddylation-dissociated 1		GO:0006350~transcription,GO:0006355~regulation of transcription, DNA-dependent,GO:0006357~regulation of transcription from RNA polymerase II promoter,GO:0006508~proteolysis,GO:0009057~macromolecule catabolic process,GO:0009891~positive regulation of biosynthetic process,GO:0010557~positive regulation of macromolecule biosynthetic process,GO:0010604~positive regulation of macromolecule metabolic p…	transcription	GO:0000151~ubiquitin ligase complex,	GO:0016563~transcription activator activity,GO:0017025~TATA-binding protein binding,GO:0030528~transcription regulator activity,	transcription activator activity
MLL Dimer	CDK2	CDK2	1017	CDKN2, p33(CDK2)	cyclin-dependent kinase 2	The protein encoded by this gene is a member of the Ser/Thr protein kinase family. This protein kinase is highly similar to the gene products of S. cerevisiae cdc28, and S. pombe cdc2. It is a catalytic subunit of the cyclin-dependent protein kinase complex, whose activity is restricted to the G1-S phase, and essential for cell cycle G1/S phase transition. This protein associates with and regulat…	GO:0000080~G1 phase of mitotic cell cycle,GO:0000086~G2/M transition of mitotic cell cycle,GO:0000087~M phase of mitotic cell cycle,GO:0000278~mitotic cell cycle,GO:0000279~M phase,GO:0000280~nuclear division,GO:0006259~DNA metabolic process,GO:0006260~DNA replication,GO:0006275~regulation of DNA replication,GO:0006468~protein amino acid phosphorylation,GO:0006793~phosphorus metabolic process,GO:…	G1 phase of mitotic cell cycle	GO:0000307~cyclin-dependent protein kinase holoenzyme complex,GO:0000781~chromosome, telomeric region,GO:0000793~condensed chromosome,GO:0000803~sex chromosome,GO:0000805~X chromosome,GO:0000806~Y chromosome,GO:0005654~nucleoplasm,GO:0005667~transcription factor complex,GO:0005694~chromosome,GO:0005829~cytosol,GO:0031974~membrane-enclosed lumen,GO:0031981~nuclear lumen,GO:0043228~non-membrane-bou…	GO:0000166~nucleotide binding,GO:0001882~nucleoside binding,GO:0001883~purine nucleoside binding,GO:0004672~protein kinase activity,GO:0004674~protein serine/threonine kinase activity,GO:0004693~cyclin-dependent protein kinase activity,GO:0005524~ATP binding,GO:0017076~purine nucleotide binding,GO:0030554~adenyl nucleotide binding,GO:0032553~ribonucleotide binding,GO:0032555~purine ribonucleotide…	nucleotide binding
MLL Dimer	CDK9	CDK9	1025	C-2k, CDC2L4, CTK1, PITALRE, TAK	cyclin-dependent kinase 9	The protein encoded by this gene is a member of the cyclin-dependent protein kinase (CDK) family. CDK family members are highly similar to the gene products of S. cerevisiae cdc28, and S. pombe cdc2, and known as important cell cycle regulators. This kinase was found to be a component of the multiprotein complex TAK/P-TEFb, which is an elongation factor for RNA polymerase II-directed transcriptio…	GO:0006350~transcription,GO:0006351~transcription, DNA-dependent,GO:0006352~transcription initiation,GO:0006354~RNA elongation,GO:0006366~transcription from RNA polymerase II promoter,GO:0006367~transcription initiation from RNA polymerase II promoter,GO:0006368~RNA elongation from RNA polymerase II promoter,GO:0006461~protein complex assembly,GO:0006468~protein amino acid phosphorylation,GO:0006…	transcription	GO:0005654~nucleoplasm,GO:0005730~nucleolus,GO:0008023~transcription elongation factor complex,GO:0031974~membrane-enclosed lumen,GO:0031981~nuclear lumen,GO:0043228~non-membrane-bounded organelle,GO:0043232~intracellular non-membrane-bounded organelle,GO:0043233~organelle lumen,GO:0044451~nucleoplasm part,GO:0070013~intracellular organelle lumen,	GO:0000166~nucleotide binding,GO:0001882~nucleoside binding,GO:0001883~purine nucleoside binding,GO:0003677~DNA binding,GO:0003723~RNA binding,GO:0004672~protein kinase activity,GO:0004674~protein serine/threonine kinase activity,GO:0004693~cyclin-dependent protein kinase activity,GO:0005524~ATP binding,GO:0008353~RNA polymerase II carboxy-terminal domain kinase activity,GO:0017069~snRNA binding,…	nucleotide binding
MLL Dimer	CEBPE	CEBPE	1053	C/EBP-epsilon, CRP1	CCAAT/enhancer binding protein (C/EBP), epsilon	The protein encoded by this gene is a bZIP transcription factor which can bind as a homodimer to certain DNA regulatory regions. It can also form heterodimers with the related protein CEBP-delta. The encoded protein may be essential for terminal differentiation and functional maturation of committed granulocyte progenitor cells. Mutations in this gene have been associated with Specific Granule De…	GO:0001816~cytokine production,GO:0002520~immune system development,GO:0002521~leukocyte differentiation,GO:0002573~myeloid leukocyte differentiation,GO:0006350~transcription,GO:0006355~regulation of transcription, DNA-dependent,GO:0006897~endocytosis,GO:0006909~phagocytosis,GO:0006952~defense response,GO:0009617~response to bacterium,GO:0010324~membrane invagination,GO:0016044~membrane organizat…	cytokine production	GO:0005730~nucleolus,GO:0031974~membrane-enclosed lumen,GO:0031981~nuclear lumen,GO:0043228~non-membrane-bounded organelle,GO:0043232~intracellular non-membrane-bounded organelle,GO:0043233~organelle lumen,GO:0070013~intracellular organelle lumen,	GO:0003677~DNA binding,GO:0003700~transcription factor activity,GO:0016563~transcription activator activity,GO:0030528~transcription regulator activity,GO:0042802~identical protein binding,GO:0042803~protein homodimerization activity,GO:0043565~sequence-specific DNA binding,GO:0046982~protein heterodimerization activity,GO:0046983~protein dimerization activity,	DNA binding
MLL Dimer	CEBPG	CEBPG	1054	GPE1BP, IG/EBP-1	CCAAT/enhancer binding protein (C/EBP), gamma	The C/EBP family of transcription factors regulates viral and cellular CCAAT/enhancer element-mediated transcription. C/EBP proteins contain the bZIP region, which is characterized by two motifs in the C-terminal half of the protein: a basic region involved in DNA binding and a leucine zipper motif involved in dimerization. The C/EBP family consist of several related proteins, C/EBP alpha, C/EBP …	GO:0001775~cell activation,GO:0001817~regulation of cytokine production,GO:0001889~liver development,GO:0001906~cell killing,GO:0001909~leukocyte mediated cytotoxicity,GO:0002228~natural killer cell mediated immunity,GO:0002252~immune effector process,GO:0002443~leukocyte mediated immunity,GO:0002449~lymphocyte mediated immunity,GO:0002520~immune system development,GO:0002521~leukocyte differenti…	cell activation	GO:0005730~nucleolus,GO:0031974~membrane-enclosed lumen,GO:0031981~nuclear lumen,GO:0043228~non-membrane-bounded organelle,GO:0043232~intracellular non-membrane-bounded organelle,GO:0043233~organelle lumen,GO:0070013~intracellular organelle lumen,	GO:0003677~DNA binding,GO:0003690~double-stranded DNA binding,GO:0003700~transcription factor activity,GO:0008134~transcription factor binding,GO:0030528~transcription regulator activity,GO:0043565~sequence-specific DNA binding,GO:0043566~structure-specific DNA binding,GO:0046982~protein heterodimerization activity,GO:0046983~protein dimerization activity,	DNA binding
MLL Dimer	CHM2B	CHMP2B	25978	ALS17, CHMP2.5, DMT1, VPS2-2, VPS2B	chromatin modifying protein 2B	This gene encodes a component of the heteromeric ESCRT-III complex (Endosomal Sorting Complex Required for Transport III) that functions in the recycling or degradation of cell surface receptors. ESCRT-III functions in the concentration and invagination of ubiquitinated endosomal cargos into intralumenal vesicles. The protein encoded by this gene is found as a monomer in the cytosol or as an olig…	GO:0008104~protein localization,GO:0015031~protein transport,GO:0045184~establishment of protein localization,	protein localization	GO:0005768~endosome,GO:0005829~cytosol,GO:0019898~extrinsic to membrane,	GO:0019904~protein domain specific binding,	protein domain specific binding
MLL Dimer	CK083	C11orf83	790955	CCDS41658.1, UNQ655	chromosome 11 open reading frame 83				GO:0005576~extracellular region,
MLL Dimer	CLN3	CLN3	1201	BTS, JNCL	ceroid-lipofuscinosis, neuronal 3	This gene encodes a protein that is involved in lysosomal function. Mutations in this, as well as other neuronal ceroid-lipofuscinosis (CLN) genes, cause neurodegenerative diseases commonly known as Batten disease or collectively known as neuronal ceroid lipofuscinoses (NCLs). Many alternatively spliced transcript variants have been found for this gene. [provided by RefSeq],	GO:0000046~autophagic vacuole fusion,GO:0001505~regulation of neurotransmitter levels,GO:0001508~regulation of action potential,GO:0001575~globoside metabolic process,GO:0006457~protein folding,GO:0006516~glycoprotein catabolic process,GO:0006643~membrane lipid metabolic process,GO:0006644~phospholipid metabolic process,GO:0006664~glycolipid metabolic process,GO:0006665~sphingolipid metabolic pro…	autophagic vacuole fusion	GO:0000139~Golgi membrane,GO:0000267~cell fraction,GO:0000323~lytic vacuole,GO:0005624~membrane fraction,GO:0005626~insoluble fraction,GO:0005739~mitochondrion,GO:0005764~lysosome,GO:0005768~endosome,GO:0005769~early endosome,GO:0005770~late endosome,GO:0005773~vacuole,GO:0005776~autophagic vacuole,GO:0005783~endoplasmic reticulum,GO:0005789~endoplasmic reticulum membrane,GO:0005794~Golgi apparat…	GO:0048306~calcium-dependent protein binding,GO:0051082~unfolded protein binding,	calcium-dependent protein binding
MLL Dimer	CLN5	CLN5	1203	NCL	ceroid-lipofuscinosis, neuronal 5	This gene is one of eight which have been associated with neuronal ceroid lipofuscinoses (NCL). Also referred to as Batten disease, NCL comprises a class of autosomal recessive, neurodegenerative disorders affecting children. The genes responsible likely encode proteins involved in the degradation of post-translationally modified proteins in lysosomes. The primary defect in NCL disorders is thoug…	GO:0006873~cellular ion homeostasis,GO:0006885~regulation of pH,GO:0007033~vacuole organization,GO:0007040~lysosome organization,GO:0007042~lysosomal lumen acidification,GO:0007600~sensory perception,GO:0007601~visual perception,GO:0008219~cell death,GO:0009057~macromolecule catabolic process,GO:0016265~death,GO:0019725~cellular homeostasis,GO:0021700~developmental maturation,GO:0030003~cellular …	cellular ion homeostasis	GO:0000323~lytic vacuole,GO:0005764~lysosome,GO:0005765~lysosomal membrane,GO:0005773~vacuole,GO:0005774~vacuolar membrane,GO:0005775~vacuolar lumen,GO:0005783~endoplasmic reticulum,GO:0005794~Golgi apparatus,GO:0016021~integral to membrane,GO:0031090~organelle membrane,GO:0031224~intrinsic to membrane,GO:0031974~membrane-enclosed lumen,GO:0043233~organelle lumen,GO:0044437~vacuolar part,GO:00484…
MLL Dimer	CSKP	CASK	8573	CAGH39, CAMGUK, CMG, FGS4, LIN2, MICPCH, MRXSNA, TNRC8	calcium/calmodulin-dependent serine protein kinase (MAGUK family)	The CASK gene encodes a calcium/calmodulin-dependent serine protein kinase that is a member of the membrane-associated guanylate kinase (MAGUK) protein family. MAGUKs are scaffolding proteins associated with intercellular junctions (Atasoy et al., 2007 [PubMed 17287346]).[supplied by OMIM],	GO:0006355~regulation of transcription, DNA-dependent,GO:0006357~regulation of transcription from RNA polymerase II promoter,GO:0006468~protein amino acid phosphorylation,GO:0006793~phosphorus metabolic process,GO:0006796~phosphate metabolic process,GO:0007155~cell adhesion,GO:0009891~positive regulation of biosynthetic process,GO:0010557~positive regulation of macromolecule biosynthetic process,…	regulation of transcription	GO:0000267~cell fraction,GO:0005624~membrane fraction,GO:0005626~insoluble fraction,GO:0005829~cytosol,GO:0005856~cytoskeleton,GO:0005886~plasma membrane,GO:0015629~actin cytoskeleton,GO:0016323~basolateral plasma membrane,GO:0019717~synaptosome,GO:0019898~extrinsic to membrane,GO:0043228~non-membrane-bounded organelle,GO:0043232~intracellular non-membrane-bounded organelle,GO:0044459~plasma memb…	GO:0000166~nucleotide binding,GO:0001882~nucleoside binding,GO:0001883~purine nucleoside binding,GO:0004385~guanylate kinase activity,GO:0004672~protein kinase activity,GO:0004674~protein serine/threonine kinase activity,GO:0005516~calmodulin binding,GO:0005524~ATP binding,GO:0016776~phosphotransferase activity, phosphate group as acceptor,GO:0017076~purine nucleotide binding,GO:0019201~nucleotid…	nucleotide binding
MLL Dimer	CTNB1	CTNNB1	1499	CTNNB, MRD19, armadillo	catenin (cadherin-associated protein), beta 1, 88kDa	Beta-catenin is an adherens junction protein. Adherens junctions (AJs; also called the zonula adherens) are critical for the establishment and maintenance of epithelial layers, such as those lining organ surfaces. AJs mediate adhesion between cells, communicate a signal that neighboring cells are present, and anchor the actin cytoskeleton. In serving these roles, AJs regulate normal cell growth a…	GO:0000122~negative regulation of transcription from RNA polymerase II promoter,GO:0000226~microtubule cytoskeleton organization,GO:0000578~embryonic axis specification,GO:0000902~cell morphogenesis,GO:0000904~cell morphogenesis involved in differentiation,GO:0001501~skeletal system development,GO:0001525~angiogenesis,GO:0001568~blood vessel development,GO:0001569~patterning of blood vessels,GO:0…	negative regulation of transcription from RNA polymerase II promoter	GO:0000267~cell fraction,GO:0005624~membrane fraction,GO:0005626~insoluble fraction,GO:0005654~nucleoplasm,GO:0005667~transcription factor complex,GO:0005813~centrosome,GO:0005815~microtubule organizing center,GO:0005829~cytosol,GO:0005856~cytoskeleton,GO:0005886~plasma membrane,GO:0005902~microvillus,GO:0005911~cell-cell junction,GO:0005912~adherens junction,GO:0005913~cell-cell adherens junctio…	GO:0003677~DNA binding,GO:0003682~chromatin binding,GO:0003690~double-stranded DNA binding,GO:0003700~transcription factor activity,GO:0003712~transcription cofactor activity,GO:0003713~transcription coactivator activity,GO:0008022~protein C-terminus binding,GO:0008134~transcription factor binding,GO:0010843~promoter binding,GO:0016563~transcription activator activity,GO:0019899~enzyme binding,GO…	DNA binding
MLL Dimer	CUL2	CUL2	8453	-	cullin 2		GO:0000082~G1/S transition of mitotic cell cycle,GO:0000278~mitotic cell cycle,GO:0006508~proteolysis,GO:0006511~ubiquitin-dependent protein catabolic process,GO:0006917~induction of apoptosis,GO:0007049~cell cycle,GO:0007050~cell cycle arrest,GO:0008285~negative regulation of cell proliferation,GO:0008629~induction of apoptosis by intracellular signals,GO:0009057~macromolecule catabolic process,…	G1/S transition of mitotic cell cycle	GO:0000151~ubiquitin ligase complex,GO:0031461~cullin-RING ubiquitin ligase complex,	GO:0019899~enzyme binding,GO:0031625~ubiquitin protein ligase binding,	enzyme binding
MLL Dimer	CUL3	CUL3	8452	CUL-3, PHA2E	cullin 3	CUL3 is a component of a ubiquitin E3 ligase that is essential for mitotic division (Sumara et al., 2007 [PubMed 17543862]).[supplied by OMIM],	GO:0000082~G1/S transition of mitotic cell cycle,GO:0000278~mitotic cell cycle,GO:0000902~cell morphogenesis,GO:0000904~cell morphogenesis involved in differentiation,GO:0001701~in utero embryonic development,GO:0001824~blastocyst development,GO:0001825~blastocyst formation,GO:0001829~trophectodermal cell differentiation,GO:0001831~trophectodermal cellular morphogenesis,GO:0006508~proteolysis,GO:…	G1/S transition of mitotic cell cycle	GO:0000151~ubiquitin ligase complex,GO:0005794~Golgi apparatus,GO:0031461~cullin-RING ubiquitin ligase complex,	GO:0019899~enzyme binding,GO:0030332~cyclin binding,GO:0031625~ubiquitin protein ligase binding,	enzyme binding
MLL Dimer	CUL5	CUL5	8065	VACM-1, VACM1	cullin 5		GO:0000082~G1/S transition of mitotic cell cycle,GO:0000278~mitotic cell cycle,GO:0006508~proteolysis,GO:0006511~ubiquitin-dependent protein catabolic process,GO:0006873~cellular ion homeostasis,GO:0006874~cellular calcium ion homeostasis,GO:0006875~cellular metal ion homeostasis,GO:0006917~induction of apoptosis,GO:0006970~response to osmotic stress,GO:0007049~cell cycle,GO:0007050~cell cycle ar…	G1/S transition of mitotic cell cycle	GO:0000151~ubiquitin ligase complex,GO:0000267~cell fraction,GO:0005624~membrane fraction,GO:0005626~insoluble fraction,GO:0005829~cytosol,GO:0031461~cullin-RING ubiquitin ligase complex,	GO:0005216~ion channel activity,GO:0005261~cation channel activity,GO:0005262~calcium channel activity,GO:0015267~channel activity,GO:0019899~enzyme binding,GO:0022803~passive transmembrane transporter activity,GO:0022838~substrate specific channel activity,GO:0031625~ubiquitin protein ligase binding,GO:0046873~metal ion transmembrane transporter activity,	ion channel activity
MLL Dimer	DDX21	DDX21	9188	GUA, GURDB, RH-II/GU, RH-II/GuA	DEAD (Asp-Glu-Ala-Asp) box polypeptide 21	DEAD box proteins, characterized by the conserved motif Asp-Glu-Ala-Asp (DEAD), are putative RNA helicases. They are implicated in a number of cellular processes involving alteration of RNA secondary structure such as translation initiation, nuclear and mitochondrial splicing, and ribosome and spliceosome assembly. Based on their distribution patterns, some members of this family are believed to …			GO:0005730~nucleolus,GO:0031974~membrane-enclosed lumen,GO:0031981~nuclear lumen,GO:0043228~non-membrane-bounded organelle,GO:0043232~intracellular non-membrane-bounded organelle,GO:0043233~organelle lumen,GO:0070013~intracellular organelle lumen,	GO:0000166~nucleotide binding,GO:0001882~nucleoside binding,GO:0001883~purine nucleoside binding,GO:0003723~RNA binding,GO:0003724~RNA helicase activity,GO:0004004~ATP-dependent RNA helicase activity,GO:0004386~helicase activity,GO:0005524~ATP binding,GO:0008026~ATP-dependent helicase activity,GO:0008186~RNA-dependent ATPase activity,GO:0016887~ATPase activity,GO:0017076~purine nucleotide binding…	nucleotide binding
MLL Dimer	DISC1	DISC1	27185	C1orf136, SCZD9	disrupted in schizophrenia 1	This gene encodes a protein with multiple coiled coil motifs which is located in the nucleus, cytoplasm and mitochondria. The protein is involved in neurite outgrowth and cortical development through its interaction with other proteins. This gene is disrupted in a t(1;11)(q42.1;q14.3) translocation which segregates with schizophrenia and related psychiatric disorders in a large Scottish family. A…			GO:0005813~centrosome,GO:0005815~microtubule organizing center,GO:0005856~cytoskeleton,GO:0005874~microtubule,GO:0015630~microtubule cytoskeleton,GO:0043228~non-membrane-bounded organelle,GO:0043232~intracellular non-membrane-bounded organelle,GO:0044430~cytoskeletal part,
MLL Dimer	DOT1L	DOT1L	84444	DOT1, KMT4	DOT1-like, histone H3 methyltransferase (S. cerevisiae)		GO:0006325~chromatin organization,GO:0016568~chromatin modification,GO:0051276~chromosome organization,	chromatin organization		GO:0003677~DNA binding,GO:0008170~N-methyltransferase activity,GO:0008276~protein methyltransferase activity,GO:0016278~lysine N-methyltransferase activity,GO:0016279~protein-lysine N-methyltransferase activity,GO:0018024~histone-lysine N-methyltransferase activity,GO:0042054~histone methyltransferase activity,	DNA binding
MLL Dimer	E9PB61	ALYREF	10189	ALY, ALY/REF, BEF, REF, THOC4	THO complex 4	The protein encoded by this gene is a heat stable, nuclear protein and functions as a molecular chaperone. It is thought to regulate dimerization, DNA binding, and transcriptional activity of basic region-leucine zipper (bZIP) proteins. [provided by RefSeq],	GO:0000375~RNA splicing, via transesterification reactions,GO:0000377~RNA splicing, via transesterification reactions with bulged adenosine as nucleophile,GO:0000398~nuclear mRNA splicing, via spliceosome,GO:0006396~RNA processing,GO:0006397~mRNA processing,GO:0006403~RNA localization,GO:0006405~RNA export from nucleus,GO:0006406~mRNA export from nucleus,GO:0006913~nucleocytoplasmic transport,GO:…	RNA splicing	GO:0000346~transcription export complex,GO:0005654~nucleoplasm,GO:0005681~spliceosome,GO:0016604~nuclear body,GO:0016607~nuclear speck,GO:0030529~ribonucleoprotein complex,GO:0031974~membrane-enclosed lumen,GO:0031981~nuclear lumen,GO:0043233~organelle lumen,GO:0044451~nucleoplasm part,GO:0070013~intracellular organelle lumen,	GO:0000166~nucleotide binding,GO:0003723~RNA binding,	nucleotide binding
MLL Dimer	E9PC49	SIRT1	23411	SIR2L1	sirtuin (silent mating type information regulation 2 homolog) 1 (S. cerevisiae)	This gene encodes a member of the sirtuin family of proteins, homologs to the yeast Sir2 protein. Members of the sirtuin family are characterized by a sirtuin core domain and grouped into four classes. The functions of human sirtuins have not yet been determined; however, yeast sirtuin proteins are known to regulate epigenetic gene silencing and suppress recombination of rDNA. Studies suggest tha…	GO:0001542~ovulation from ovarian follicle,GO:0003006~reproductive developmental process,GO:0006259~DNA metabolic process,GO:0006260~DNA replication,GO:0006281~DNA repair,GO:0006325~chromatin organization,GO:0006338~chromatin remodeling,GO:0006342~chromatin silencing,GO:0006343~establishment of chromatin silencing,GO:0006344~maintenance of chromatin silencing,GO:0006350~transcription,GO:0006355~r…	ovulation from ovarian follicle	GO:0005635~nuclear envelope,GO:0005654~nucleoplasm,GO:0005730~nucleolus,GO:0012505~endomembrane system,GO:0016604~nuclear body,GO:0016605~PML body,GO:0031967~organelle envelope,GO:0031974~membrane-enclosed lumen,GO:0031975~envelope,GO:0031981~nuclear lumen,GO:0043228~non-membrane-bounded organelle,GO:0043232~intracellular non-membrane-bounded organelle,GO:0043233~organelle lumen,GO:0044451~nucleo…	GO:0000166~nucleotide binding,GO:0002039~p53 binding,GO:0003712~transcription cofactor activity,GO:0003714~transcription corepressor activity,GO:0004407~histone deacetylase activity,GO:0008022~protein C-terminus binding,GO:0008134~transcription factor binding,GO:0008270~zinc ion binding,GO:0016564~transcription repressor activity,GO:0016811~hydrolase activity, acting on carbon-nitrogen (but not p…	nucleotide binding
MLL Dimer	EAF1	EAF1	85403	-	ELL associated factor 1		GO:0006350~transcription,GO:0045449~regulation of transcription,	transcription	GO:0005654~nucleoplasm,GO:0015030~Cajal body,GO:0016604~nuclear body,GO:0016607~nuclear speck,GO:0031974~membrane-enclosed lumen,GO:0031981~nuclear lumen,GO:0043233~organelle lumen,GO:0044451~nucleoplasm part,GO:0070013~intracellular organelle lumen,
MLL Dimer	EAF2	EAF2	55840	BM040, TRAITS, U19	ELL associated factor 2		GO:0006350~transcription,GO:0006915~apoptosis,GO:0008219~cell death,GO:0009891~positive regulation of biosynthetic process,GO:0010557~positive regulation of macromolecule biosynthetic process,GO:0010604~positive regulation of macromolecule metabolic process,GO:0010628~positive regulation of gene expression,GO:0012501~programmed cell death,GO:0016265~death,GO:0031328~positive regulation of cellula…	transcription	GO:0005654~nucleoplasm,GO:0016604~nuclear body,GO:0016607~nuclear speck,GO:0031974~membrane-enclosed lumen,GO:0031981~nuclear lumen,GO:0043233~organelle lumen,GO:0044451~nucleoplasm part,GO:0070013~intracellular organelle lumen,	GO:0016563~transcription activator activity,GO:0030528~transcription regulator activity,	transcription activator activity
MLL Dimer	ECT2	ECT2	1894	ARHGEF31	epithelial cell transforming sequence 2 oncogene	The protein encoded by this gene is a transforming protein that is related to Rho-specific exchange factors and yeast cell cycle regulators. The expression of this gene is elevated with the onset of DNA synthesis and remains elevated during G2 and M phases. In situ hybridization analysis showed that expression is at a high level in cells undergoing mitosis in regenerating liver. Thus, this protei…	GO:0000902~cell morphogenesis,GO:0006915~apoptosis,GO:0006917~induction of apoptosis,GO:0007242~intracellular signaling cascade,GO:0008219~cell death,GO:0008624~induction of apoptosis by extracellular signals,GO:0009967~positive regulation of signal transduction,GO:0010627~regulation of protein kinase cascade,GO:0010647~positive regulation of cell communication,GO:0010740~positive regulation of p…	cell morphogenesis	GO:0005829~cytosol,	GO:0005083~small GTPase regulator activity,GO:0005085~guanyl-nucleotide exchange factor activity,GO:0005088~Ras guanyl-nucleotide exchange factor activity,GO:0005089~Rho guanyl-nucleotide exchange factor activity,GO:0017016~Ras GTPase binding,GO:0017048~Rho GTPase binding,GO:0019899~enzyme binding,GO:0030695~GTPase regulator activity,GO:0031267~small GTPase binding,GO:0051020~GTPase binding,GO:00…	small GTPase regulator activity
MLL Dimer	EEF2K	EEF2K	29904	HSU93850, eEF-2K	eukaryotic elongation factor-2 kinase	This gene encodes a highly conserved protein kinase in the calmodulin-mediated signaling pathway that links activation of cell surface receptors to cell division. This kinase is involved in the regulation of protein synthesis. It phosphorylates eukaryotic elongation factor 2 (EEF2) and thus inhibits the EEF2 function. The activity of this kinase is increased in many cancers and may be a valid tar…	GO:0006412~translation,GO:0006414~translational elongation,GO:0006468~protein amino acid phosphorylation,GO:0006793~phosphorus metabolic process,GO:0006796~phosphate metabolic process,GO:0016310~phosphorylation,	translation	GO:0005829~cytosol,	GO:0000166~nucleotide binding,GO:0001882~nucleoside binding,GO:0001883~purine nucleoside binding,GO:0004672~protein kinase activity,GO:0004674~protein serine/threonine kinase activity,GO:0004683~calmodulin-dependent protein kinase activity,GO:0004686~elongation factor-2 kinase activity,GO:0005509~calcium ion binding,GO:0005516~calmodulin binding,GO:0005524~ATP binding,GO:0008135~translation facto…	nucleotide binding
MLL Dimer	EF1A1	EEF1A1	1915	CCS-3, CCS3, EE1A1, EEF-1, EEF1A, EF-Tu, EF1A, GRAF-1EF, HNGC:16303, LENG7, PTI1, eEF1A-1	eukaryotic translation elongation factor 1 alpha-like 7; eukaryotic translation elongation factor 1 alpha-like 3; similar to eukaryotic translation elongation factor 1 alpha 1; eukaryotic translation elongation factor 1 alpha 1	This gene encodes an isoform of the alpha subunit of the elongation factor-1 complex, which is responsible for the enzymatic delivery of aminoacyl tRNAs to the ribosome. This isoform (alpha 1) is expressed in brain, placenta, lung, liver, kidney, and pancreas, and the other isoform (alpha 2) is expressed in brain, heart and skeletal muscle. This isoform is identified as an autoantigen in 66% of p…	GO:0006412~translation,GO:0006414~translational elongation,	translation	GO:0005829~cytosol,GO:0005853~eukaryotic translation elongation factor 1 complex,	GO:0000166~nucleotide binding,GO:0003746~translation elongation factor activity,GO:0003924~GTPase activity,GO:0005525~GTP binding,GO:0008135~translation factor activity, nucleic acid binding,GO:0017076~purine nucleotide binding,GO:0019001~guanyl nucleotide binding,GO:0032553~ribonucleotide binding,GO:0032555~purine ribonucleotide binding,GO:0032561~guanyl ribonucleotide binding,	nucleotide binding
MLL Dimer	EGFR	EGFR	1956	ERBB, ERBB1, HER1, PIG61, mENA	epidermal growth factor receptor (erythroblastic leukemia viral (v-erb-b) oncogene homolog, avian)	The protein encoded by this gene is a transmembrane glycoprotein that is a member of the protein kinase superfamily. This protein is a receptor for members of the epidermal growth factor family. EGFR is a cell surface protein that binds to epidermal growth factor. Binding of the protein to a ligand induces receptor dimerization and tyrosine autophosphorylation and leads to cell proliferation. Mut…	GO:0000079~regulation of cyclin-dependent protein kinase activity,GO:0000082~G1/S transition of mitotic cell cycle,GO:0000165~MAPKKK cascade,GO:0000186~activation of MAPKK activity,GO:0000278~mitotic cell cycle,GO:0000902~cell morphogenesis,GO:0001501~skeletal system development,GO:0001503~ossification,GO:0001775~cell activation,GO:0001932~regulation of protein amino acid phosphorylation,GO:00064…	regulation of cyclin-dependent protein kinase activity	GO:0005576~extracellular region,GO:0005615~extracellular space,GO:0005768~endosome,GO:0005886~plasma membrane,GO:0005905~coated pit,GO:0012505~endomembrane system,GO:0012506~vesicle membrane,GO:0016021~integral to membrane,GO:0016023~cytoplasmic membrane-bounded vesicle,GO:0016323~basolateral plasma membrane,GO:0016324~apical plasma membrane,GO:0030117~membrane coat,GO:0030118~clathrin coat,GO:00…	GO:0000166~nucleotide binding,GO:0001882~nucleoside binding,GO:0001883~purine nucleoside binding,GO:0003677~DNA binding,GO:0003690~double-stranded DNA binding,GO:0003779~actin binding,GO:0004672~protein kinase activity,GO:0004674~protein serine/threonine kinase activity,GO:0004709~MAP kinase kinase kinase activity,GO:0004713~protein tyrosine kinase activity,GO:0004714~transmembrane receptor prote…	nucleotide binding
MLL Dimer	ELL	ELL	8178	C19orf17, ELL1, MEN, PPP1R68	elongation factor RNA polymerase II		GO:0001701~in utero embryonic development,GO:0006350~transcription,GO:0006351~transcription, DNA-dependent,GO:0006354~RNA elongation,GO:0006366~transcription from RNA polymerase II promoter,GO:0006368~RNA elongation from RNA polymerase II promoter,GO:0009792~embryonic development ending in birth or egg hatching,GO:0032774~RNA biosynthetic process,GO:0043009~chordate embryonic development,GO:00454…	in utero embryonic development	GO:0005654~nucleoplasm,GO:0008023~transcription elongation factor complex,GO:0015030~Cajal body,GO:0016604~nuclear body,GO:0016607~nuclear speck,GO:0031974~membrane-enclosed lumen,GO:0031981~nuclear lumen,GO:0043233~organelle lumen,GO:0044451~nucleoplasm part,GO:0070013~intracellular organelle lumen,	GO:0003711~transcription elongation regulator activity,GO:0003746~translation elongation factor activity,GO:0008135~translation factor activity, nucleic acid binding,GO:0008159~positive transcription elongation factor activity,GO:0016944~RNA polymerase II transcription elongation factor activity,GO:0030528~transcription regulator activity,	transcription elongation regulator activity
MLL Dimer	ELL2	ELL2	22936	-	elongation factor, RNA polymerase II, 2		GO:0006350~transcription,GO:0006351~transcription, DNA-dependent,GO:0006354~RNA elongation,GO:0006366~transcription from RNA polymerase II promoter,GO:0006368~RNA elongation from RNA polymerase II promoter,GO:0032774~RNA biosynthetic process,GO:0045449~regulation of transcription,	transcription	GO:0005654~nucleoplasm,GO:0008023~transcription elongation factor complex,GO:0031974~membrane-enclosed lumen,GO:0031981~nuclear lumen,GO:0043233~organelle lumen,GO:0044451~nucleoplasm part,GO:0070013~intracellular organelle lumen,	GO:0003702~RNA polymerase II transcription factor activity,GO:0003711~transcription elongation regulator activity,GO:0003746~translation elongation factor activity,GO:0008135~translation factor activity, nucleic acid binding,GO:0016944~RNA polymerase II transcription elongation factor activity,GO:0030528~transcription regulator activity,	RNA polymerase II transcription factor activity
MLL Dimer	ENL	MLLT1	4298	ENL, LTG19, YEATS1	myeloid/lymphoid or mixed-lineage leukemia (trithorax homolog, Drosophila); translocated to, 1		GO:0006350~transcription,GO:0006351~transcription, DNA-dependent,GO:0006355~regulation of transcription, DNA-dependent,GO:0006366~transcription from RNA polymerase II promoter,GO:0006469~negative regulation of protein kinase activity,GO:0019220~regulation of phosphate metabolic process,GO:0032774~RNA biosynthetic process,GO:0033673~negative regulation of kinase activity,GO:0042325~regulation of p…	transcription		GO:0003677~DNA binding,GO:0003702~RNA polymerase II transcription factor activity,GO:0030528~transcription regulator activity,	DNA binding
MLL Dimer	ESR1	ESR1	2099	ER, ESR, ESRA, ESTRR, Era, NR3A1	estrogen receptor 1	This gene encodes an estrogen receptor, a ligand-activated transcription factor composed of several domains important for hormone binding, DNA binding, and activation of transcription. The protein localizes to the nucleus where it may form a homodimer or a heterodimer with estrogen receptor 2. Estrogen and its receptors are essential for sexual development and reproductive function, but also play…	GO:0006350~transcription,GO:0006351~transcription, DNA-dependent,GO:0006355~regulation of transcription, DNA-dependent,GO:0006916~anti-apoptosis,GO:0007242~intracellular signaling cascade,GO:0009719~response to endogenous stimulus,GO:0009725~response to hormone stimulus,GO:0009967~positive regulation of signal transduction,GO:0010033~response to organic substance,GO:0010604~positive regulation of…	transcription	GO:0005886~plasma membrane,GO:0016585~chromatin remodeling complex,GO:0030315~T-tubule,GO:0030424~axon,GO:0033267~axon part,GO:0042383~sarcolemma,GO:0042995~cell projection,GO:0043005~neuron projection,GO:0043025~cell soma,GO:0043195~terminal button,GO:0043204~perikaryon,GO:0043679~nerve terminal,GO:0044459~plasma membrane part,GO:0044463~cell projection part,	GO:0003677~DNA binding,GO:0003700~transcription factor activity,GO:0003707~steroid hormone receptor activity,GO:0004879~ligand-dependent nuclear receptor activity,GO:0005496~steroid binding,GO:0008270~zinc ion binding,GO:0008289~lipid binding,GO:0010843~promoter binding,GO:0030235~nitric-oxide synthase regulator activity,GO:0030284~estrogen receptor activity,GO:0030528~transcription regulator act…	DNA binding
MLL Dimer	FBW1A	BTRC	8945	BETA-TRCP, FBW1A, FBXW1, FBXW1A, FWD1, bTrCP, bTrCP1, betaTrCP	beta-transducin repeat containing	This gene encodes a member of the F-box protein family which is characterized by an approximately 40 amino acid motif, the F-box. The F-box proteins constitute one of the four subunits of ubiquitin protein ligase complex called SCFs (SKP1-cullin-F-box), which function in phosphorylation-dependent ubiquitination. The F-box proteins are divided into 3 classes: Fbws containing WD-40 domains, Fbls co…	GO:0000278~mitotic cell cycle,GO:0006508~proteolysis,GO:0006511~ubiquitin-dependent protein catabolic process,GO:0007049~cell cycle,GO:0007166~cell surface receptor linked signal transduction,GO:0009057~macromolecule catabolic process,GO:0010604~positive regulation of macromolecule metabolic process,GO:0016055~Wnt receptor signaling pathway,GO:0019941~modification-dependent protein catabolic proc…	mitotic cell cycle	GO:0005829~cytosol,
MLL Dimer	FBXO25	FBXO25	26260	FBX25	F-box protein 25	This gene encodes a member of the F-box protein family which is characterized by an approximately 40 amino acid motif, the F-box. The F-box proteins constitute one of the four subunits of ubiquitin protein ligase complex called SCFs (SKP1-cullin-F-box), which function in phosphorylation-dependent ubiquitination. The F-box proteins are divided into 3 classes: Fbws containing WD-40 domains, Fbls co…	GO:0006508~proteolysis,GO:0009057~macromolecule catabolic process,GO:0016567~protein ubiquitination,GO:0019941~modification-dependent protein catabolic process,GO:0030163~protein catabolic process,GO:0032446~protein modification by small protein conjugation,GO:0043632~modification-dependent macromolecule catabolic process,GO:0044257~cellular protein catabolic process,GO:0044265~cellular macromole…	proteolysis	GO:0000151~ubiquitin ligase complex,	GO:0004842~ubiquitin-protein ligase activity,GO:0016879~ligase activity, forming carbon-nitrogen bonds,GO:0016881~acid-amino acid ligase activity,GO:0019787~small conjugating protein ligase activity,	ubiquitin-protein ligase activity
MLL Dimer	G3V0H6	NARG2	79664	#N/A
MLL Dimer	GNL3	GNL3	26354	C77032, E2IG3, NNP47, NS	guanine nucleotide binding protein-like 3 (nucleolar)		GO:0042127~regulation of cell proliferation,	regulation of cell proliferation	GO:0005654~nucleoplasm,GO:0005730~nucleolus,GO:0031974~membrane-enclosed lumen,GO:0031981~nuclear lumen,GO:0043228~non-membrane-bounded organelle,GO:0043232~intracellular non-membrane-bounded organelle,GO:0043233~organelle lumen,GO:0070013~intracellular organelle lumen,	GO:0000166~nucleotide binding,GO:0005525~GTP binding,GO:0017076~purine nucleotide binding,GO:0019001~guanyl nucleotide binding,GO:0032553~ribonucleotide binding,GO:0032555~purine ribonucleotide binding,GO:0032561~guanyl ribonucleotide binding,	nucleotide binding
MLL Dimer	GRWD1	GRWD1	83743	CDW4, GRWD, RRB1, WDR28	glutamate-rich WD repeat containing 1	GRWD1 is a component of the 50S and 80S preribosomal complexes and plays a role in ribosome biogenesis (Gratenstein et al., 2005 [PubMed 15885502]).[supplied by OMIM],			GO:0005730~nucleolus,GO:0031974~membrane-enclosed lumen,GO:0031981~nuclear lumen,GO:0043228~non-membrane-bounded organelle,GO:0043232~intracellular non-membrane-bounded organelle,GO:0043233~organelle lumen,GO:0070013~intracellular organelle lumen,
MLL Dimer	GUAD	GDA	9615	CYPIN, GUANASE, NEDASIN	guanine deaminase	The protein encoded by this gene is an enzyme that catalyzes the hydrolytic deamination of guanine, producing xanthine and ammonia. It is also known as a cytosolic regulator of PSD-95 postsynaptic targeting. [provided by RefSeq],			GO:0005829~cytosol,	GO:0008270~zinc ion binding,GO:0008892~guanine deaminase activity,GO:0016814~hydrolase activity, acting on carbon-nitrogen (but not peptide) bonds, in cyclic amidines,GO:0019239~deaminase activity,GO:0043167~ion binding,GO:0043169~cation binding,GO:0046872~metal ion binding,GO:0046914~transition metal ion binding,	zinc ion binding
MLL Dimer	H11	HSPB8	26353	CMT2L, DHMN2, E2IG1, H11, HMN2, HMN2A, HSP22	heat shock 22kDa protein 8	The protein encoded by this gene belongs to the superfamily of small heat-shock proteins containing a conservative alpha-crystallin domain at the C-terminal part of the molecule. The expression of this gene in induced by estrogen in estrogen receptor-positive breast cancer cells, and this protein also functions as a chaperone in association with Bag3, a stimulator of macroautophagy. Thus, this ge…	GO:0008219~cell death,GO:0009266~response to temperature stimulus,GO:0009408~response to heat,GO:0009628~response to abiotic stimulus,GO:0016265~death,	cell death		GO:0004672~protein kinase activity,GO:0004674~protein serine/threonine kinase activity,GO:0042802~identical protein binding,	protein kinase activity
MLL Dimer	H12	HIST1H1C	3006	H1.2, H1C, H1F2, H1s-1	histone cluster 1, H1c	Histones are basic nuclear proteins responsible for nucleosome structure of the chromosomal fiber in eukaryotes. Two molecules of each of the four core histones (H2A, H2B, H3, and H4) form an octamer, around which approximately 146 bp of DNA is wrapped in repeating units, called nucleosomes. The linker histone, H1, interacts with linker DNA between nucleosomes and functions in the compaction of c…	GO:0006323~DNA packaging,GO:0006325~chromatin organization,GO:0006333~chromatin assembly or disassembly,GO:0006334~nucleosome assembly,GO:0016584~nucleosome positioning,GO:0031497~chromatin assembly,GO:0034621~cellular macromolecular complex subunit organization,GO:0034622~cellular macromolecular complex assembly,GO:0034728~nucleosome organization,GO:0043933~macromolecular complex subunit organiz…	DNA packaging	GO:0000785~chromatin,GO:0000786~nucleosome,GO:0005694~chromosome,GO:0032993~protein-DNA complex,GO:0043228~non-membrane-bounded organelle,GO:0043232~intracellular non-membrane-bounded organelle,GO:0044427~chromosomal part,	GO:0003677~DNA binding,	DNA binding
MLL Dimer	H1X	H1FX	8971	H1X	H1 histone family, member X	Histones are basic nuclear proteins that are responsible for the nucleosome structure of the chromosomal fiber in eukaryotes. Nucleosomes consist of approximately 146 bp of DNA wrapped around a histone octamer composed of pairs of each of the four core histones (H2A, H2B, H3, and H4). The chromatin fiber is further compacted through the interaction of a linker histone, H1, with the DNA between th…	GO:0006323~DNA packaging,GO:0006325~chromatin organization,GO:0006333~chromatin assembly or disassembly,GO:0006334~nucleosome assembly,GO:0031497~chromatin assembly,GO:0034621~cellular macromolecular complex subunit organization,GO:0034622~cellular macromolecular complex assembly,GO:0034728~nucleosome organization,GO:0043933~macromolecular complex subunit organization,GO:0051276~chromosome organi…	DNA packaging	GO:0000785~chromatin,GO:0000786~nucleosome,GO:0005694~chromosome,GO:0032993~protein-DNA complex,GO:0043228~non-membrane-bounded organelle,GO:0043232~intracellular non-membrane-bounded organelle,GO:0044427~chromosomal part,	GO:0003677~DNA binding,	DNA binding
MLL Dimer	H2A1A	HIST1H2AA	221613	H2AA, H2AFR, bA317E16.2	histone cluster 1, H2aa	Histones are basic nuclear proteins that are responsible for the nucleosome structure of the chromosomal fiber in eukaryotes. Nucleosomes consist of approximately 146 bp of DNA wrapped around a histone octamer composed of pairs of each of the four core histones (H2A, H2B, H3, and H4). The chromatin fiber is further compacted through the interaction of a linker histone, H1, with the DNA between th…	GO:0006323~DNA packaging,GO:0006325~chromatin organization,GO:0006333~chromatin assembly or disassembly,GO:0006334~nucleosome assembly,GO:0031497~chromatin assembly,GO:0034621~cellular macromolecular complex subunit organization,GO:0034622~cellular macromolecular complex assembly,GO:0034728~nucleosome organization,GO:0043933~macromolecular complex subunit organization,GO:0051276~chromosome organi…	DNA packaging	GO:0000785~chromatin,GO:0000786~nucleosome,GO:0005694~chromosome,GO:0032993~protein-DNA complex,GO:0043228~non-membrane-bounded organelle,GO:0043232~intracellular non-membrane-bounded organelle,GO:0044427~chromosomal part,	GO:0003677~DNA binding,	DNA binding
MLL Dimer	H2B1B	HIST1H2BB	3018	H2B.1, H2B/f, H2BFF	histone cluster 1, H2bb	Histones are basic nuclear proteins that are responsible for the nucleosome structure of the chromosomal fiber in eukaryotes. Nucleosomes consist of approximately 146 bp of DNA wrapped around a histone octamer composed of pairs of each of the four core histones (H2A, H2B, H3, and H4). The chromatin fiber is further compacted through the interaction of a linker histone, H1, with the DNA between th…	GO:0006323~DNA packaging,GO:0006325~chromatin organization,GO:0006333~chromatin assembly or disassembly,GO:0006334~nucleosome assembly,GO:0031497~chromatin assembly,GO:0034621~cellular macromolecular complex subunit organization,GO:0034622~cellular macromolecular complex assembly,GO:0034728~nucleosome organization,GO:0043933~macromolecular complex subunit organization,GO:0051276~chromosome organi…	DNA packaging	GO:0000785~chromatin,GO:0000786~nucleosome,GO:0005694~chromosome,GO:0032993~protein-DNA complex,GO:0043228~non-membrane-bounded organelle,GO:0043232~intracellular non-membrane-bounded organelle,GO:0044427~chromosomal part,	GO:0003677~DNA binding,	DNA binding
MLL Dimer	H31T	HIST3H3	8290	H3.4, H3/g, H3FT, H3t	histone cluster 3, H3	Histones are basic nuclear proteins that are responsible for the nucleosome structure of the chromosomal fiber in eukaryotes. Nucleosomes consist of approximately 146 bp of DNA wrapped around a histone octamer composed of pairs of each of the four core histones (H2A, H2B, H3, and H4). The chromatin fiber is further compacted through the interaction of a linker histone, H1, with the DNA between th…	GO:0006323~DNA packaging,GO:0006325~chromatin organization,GO:0006333~chromatin assembly or disassembly,GO:0006334~nucleosome assembly,GO:0031497~chromatin assembly,GO:0034621~cellular macromolecular complex subunit organization,GO:0034622~cellular macromolecular complex assembly,GO:0034728~nucleosome organization,GO:0043933~macromolecular complex subunit organization,GO:0051276~chromosome organi…	DNA packaging	GO:0000785~chromatin,GO:0000786~nucleosome,GO:0005654~nucleoplasm,GO:0005694~chromosome,GO:0031974~membrane-enclosed lumen,GO:0031981~nuclear lumen,GO:0032993~protein-DNA complex,GO:0043228~non-membrane-bounded organelle,GO:0043232~intracellular non-membrane-bounded organelle,GO:0043233~organelle lumen,GO:0044427~chromosomal part,GO:0070013~intracellular organelle lumen,	GO:0003677~DNA binding,	DNA binding
MLL Dimer	H32	HIST2H3A	126961	H3/n, H3/o	histone cluster 1, H3j; histone cluster 1, H3i; histone cluster 1, H3h; histone cluster 1, H3g; histone cluster 1, H3f; histone cluster 1, H3e; histone cluster 1, H3d; histone cluster 1, H3c; histone cluster 1, H3b; histone cluster 1, H3a; histone cluster 1, H2ad; histone cluster 2, H3a; histone cluster 2, H3c; histone cluster 2, H3d	Histones are basic nuclear proteins that are responsible for the nucleosome structure of the chromosomal fiber in eukaryotes. This structure consists of approximately 146 bp of DNA wrapped around a nucleosome, an octamer composed of pairs of each of the four core histones (H2A, H2B, H3, and H4). The chromatin fiber is further compacted through the interaction of a linker histone, H1, with the DNA…	GO:0006323~DNA packaging,GO:0006325~chromatin organization,GO:0006333~chromatin assembly or disassembly,GO:0006334~nucleosome assembly,GO:0031497~chromatin assembly,GO:0034621~cellular macromolecular complex subunit organization,GO:0034622~cellular macromolecular complex assembly,GO:0034728~nucleosome organization,GO:0043933~macromolecular complex subunit organization,GO:0051276~chromosome organi…	DNA packaging	GO:0000785~chromatin,GO:0000786~nucleosome,GO:0005694~chromosome,GO:0032993~protein-DNA complex,GO:0043228~non-membrane-bounded organelle,GO:0043232~intracellular non-membrane-bounded organelle,GO:0044427~chromosomal part,	GO:0003677~DNA binding,	DNA binding
MLL Dimer	HDAC5	HDAC5	10014	HD5, NY-CO-9	histone deacetylase 5	Histones play a critical role in transcriptional regulation, cell cycle progression, and developmental events. Histone acetylation/deacetylation alters chromosome structure and affects transcription factor access to DNA. The protein encoded by this gene belongs to the class II histone deacetylase/acuc/apha family. It possesses histone deacetylase activity and represses transcription when tethered…	GO:0000122~negative regulation of transcription from RNA polymerase II promoter,GO:0001775~cell activation,GO:0002520~immune system development,GO:0002521~leukocyte differentiation,GO:0003012~muscle system process,GO:0006325~chromatin organization,GO:0006338~chromatin remodeling,GO:0006342~chromatin silencing,GO:0006350~transcription,GO:0006355~regulation of transcription, DNA-dependent,GO:000635…	negative regulation of transcription from RNA polymerase II promoter	GO:0000118~histone deacetylase complex,GO:0005654~nucleoplasm,GO:0016585~chromatin remodeling complex,GO:0016604~nuclear body,GO:0031974~membrane-enclosed lumen,GO:0031981~nuclear lumen,GO:0043233~organelle lumen,GO:0044451~nucleoplasm part,GO:0070013~intracellular organelle lumen,	GO:0003677~DNA binding,GO:0003712~transcription cofactor activity,GO:0003714~transcription corepressor activity,GO:0004407~histone deacetylase activity,GO:0008134~transcription factor binding,GO:0010843~promoter binding,GO:0016564~transcription repressor activity,GO:0016566~specific transcriptional repressor activity,GO:0016811~hydrolase activity, acting on carbon-nitrogen (but not peptide) bonds…	DNA binding
MLL Dimer	HEMK2	N6AMT1	29104	C21orf127, HEMK2, MTQ2, N6AMT	N-6 adenine-specific DNA methyltransferase 1 (putative)	The protein encoded by this gene belongs to the methyltransferase superfamily. Alternative splicing occurs at this locus and two transcript variants encoding distinct isoforms have been identified. [provided by RefSeq],	GO:0001558~regulation of cell growth,GO:0006730~one-carbon metabolic process,GO:0008361~regulation of cell size,GO:0030307~positive regulation of cell growth,GO:0032259~methylation,GO:0032535~regulation of cellular component size,GO:0040008~regulation of growth,GO:0045793~positive regulation of cell size,GO:0045927~positive regulation of growth,	regulation of cell growth		GO:0008276~protein methyltransferase activity,	protein methyltransferase activity
MLL Dimer	HNRNPM	HNRNPM	4670	CEAR, HNRNPM4, HNRPM, HNRPM4, HTGR1, NAGR1, hnRNP	heterogeneous nuclear ribonucleoprotein M	This gene belongs to the subfamily of ubiquitously expressed heterogeneous nuclear ribonucleoproteins (hnRNPs). The hnRNPs are RNA binding proteins and they complex with heterogeneous nuclear RNA (hnRNA). These proteins are associated with pre-mRNAs in the nucleus and appear to influence pre-mRNA processing and other aspects of mRNA metabolism and transport. While all of the hnRNPs are present in…	GO:0000375~RNA splicing, via transesterification reactions,GO:0000377~RNA splicing, via transesterification reactions with bulged adenosine as nucleophile,GO:0000398~nuclear mRNA splicing, via spliceosome,GO:0006396~RNA processing,GO:0006397~mRNA processing,GO:0008380~RNA splicing,GO:0016071~mRNA metabolic process,	RNA splicing	GO:0005681~spliceosome,GO:0005730~nucleolus,GO:0005886~plasma membrane,GO:0005887~integral to plasma membrane,GO:0016021~integral to membrane,GO:0030529~ribonucleoprotein complex,GO:0031224~intrinsic to membrane,GO:0031226~intrinsic to plasma membrane,GO:0031974~membrane-enclosed lumen,GO:0031981~nuclear lumen,GO:0043228~non-membrane-bounded organelle,GO:0043232~intracellular non-membrane-bounded…	GO:0000166~nucleotide binding,GO:0003723~RNA binding,GO:0019904~protein domain specific binding,	nucleotide binding
MLL Dimer	HNRPQ	SYNCRIP	10492	GRY-RBP, GRYRBP, HNRNPQ, HNRPQ1, NSAP1, PP68, hnRNP-Q	synaptotagmin binding, cytoplasmic RNA interacting protein		GO:0006396~RNA processing,GO:0006397~mRNA processing,GO:0008380~RNA splicing,GO:0010608~posttranscriptional regulation of gene expression,GO:0016071~mRNA metabolic process,GO:0043487~regulation of RNA stability,GO:0043488~regulation of mRNA stability,GO:0043489~RNA stabilization,GO:0048255~mRNA stabilization,GO:0051252~regulation of RNA metabolic process,	RNA processing	GO:0000267~cell fraction,GO:0005624~membrane fraction,GO:0005626~insoluble fraction,GO:0005654~nucleoplasm,GO:0005681~spliceosome,GO:0005783~endoplasmic reticulum,GO:0005792~microsome,GO:0030529~ribonucleoprotein complex,GO:0031974~membrane-enclosed lumen,GO:0031981~nuclear lumen,GO:0042598~vesicular fraction,GO:0043233~organelle lumen,GO:0070013~intracellular organelle lumen,	GO:0000166~nucleotide binding,GO:0003723~RNA binding,GO:0003727~single-stranded RNA binding,GO:0003729~mRNA binding,GO:0008143~poly(A) RNA binding,GO:0070717~poly-purine tract binding,	nucleotide binding
MLL Dimer	HNRPU	HNRNPU	3192	HNRPU, SAF-A, U21.1, hnRNP	heterogeneous nuclear ribonucleoprotein U (scaffold attachment factor A)	This gene belongs to the subfamily of ubiquitously expressed heterogeneous nuclear ribonucleoproteins (hnRNPs). The hnRNPs are RNA binding proteins and they form complexes with heterogeneous nuclear RNA (hnRNA). These proteins are associated with pre-mRNAs in the nucleus and appear to influence pre-mRNA processing and other aspects of mRNA metabolism and transport. While all of the hnRNPs are pre…	GO:0000375~RNA splicing, via transesterification reactions,GO:0000377~RNA splicing, via transesterification reactions with bulged adenosine as nucleophile,GO:0000398~nuclear mRNA splicing, via spliceosome,GO:0006396~RNA processing,GO:0006397~mRNA processing,GO:0008380~RNA splicing,GO:0010608~posttranscriptional regulation of gene expression,GO:0016071~mRNA metabolic process,GO:0043487~regulation …	RNA splicing	GO:0005681~spliceosome,GO:0009986~cell surface,GO:0030529~ribonucleoprotein complex,GO:0030530~heterogeneous nuclear ribonucleoprotein complex,	GO:0000166~nucleotide binding,GO:0001882~nucleoside binding,GO:0001883~purine nucleoside binding,GO:0003677~DNA binding,GO:0003723~RNA binding,GO:0005524~ATP binding,GO:0017076~purine nucleotide binding,GO:0030554~adenyl nucleotide binding,GO:0032553~ribonucleotide binding,GO:0032555~purine ribonucleotide binding,GO:0032559~adenyl ribonucleotide binding,	nucleotide binding
MLL Dimer	ILK	ILK	3611	HEL-S-28, ILK-1, ILK-2, P59, p59ILK	integrin-linked kinase	Transduction of extracellular matrix signals through integrins influences intracellular and extracellular functions, and appears to require interaction of integrin cytoplasmic domains with cellular proteins. Integrin-linked kinase (ILK), interacts with the cytoplasmic domain of beta-1 integrin. This gene encodes a serine/threonine protein kinase with 4 ankyrin-like repeats, which associates with …	GO:0000902~cell morphogenesis,GO:0000904~cell morphogenesis involved in differentiation,GO:0001508~regulation of action potential,GO:0001558~regulation of cell growth,GO:0001655~urogenital system development,GO:0001656~metanephros development,GO:0001657~ureteric bud development,GO:0001658~branching involved in ureteric bud morphogenesis,GO:0001763~morphogenesis of a branching structure,GO:0001822…	cell morphogenesis	GO:0001725~stress fiber,GO:0005856~cytoskeleton,GO:0005886~plasma membrane,GO:0005911~cell-cell junction,GO:0005912~adherens junction,GO:0005924~cell-substrate adherens junction,GO:0005925~focal adhesion,GO:0009898~internal side of plasma membrane,GO:0015629~actin cytoskeleton,GO:0016323~basolateral plasma membrane,GO:0030016~myofibril,GO:0030054~cell junction,GO:0030055~cell-substrate junction,G…	GO:0000166~nucleotide binding,GO:0001882~nucleoside binding,GO:0001883~purine nucleoside binding,GO:0004672~protein kinase activity,GO:0004674~protein serine/threonine kinase activity,GO:0004713~protein tyrosine kinase activity,GO:0005178~integrin binding,GO:0005524~ATP binding,GO:0017076~purine nucleotide binding,GO:0017124~SH3 domain binding,GO:0019904~protein domain specific binding,GO:0030554…	nucleotide binding
MLL Dimer	ISG15	ISG15	9636	G1P2, IFI15, IP17, UCRP, hUCRP	ISG15 ubiquitin-like modifier	G1P2 is a ubiquitin-like protein that becomes conjugated to many cellular proteins upon activation by interferon-alpha (IFNA; MIM 147660) and -beta (IFNB; MIM 147640) (Zhao et al., 2005 [PubMed 16009940]).[supplied by OMIM],	GO:0006508~proteolysis,GO:0007267~cell-cell signaling,GO:0009057~macromolecule catabolic process,GO:0009615~response to virus,GO:0019941~modification-dependent protein catabolic process,GO:0030163~protein catabolic process,GO:0032020~ISG15-protein conjugation,GO:0043632~modification-dependent macromolecule catabolic process,GO:0044257~cellular protein catabolic process,GO:0044265~cellular macromo…	proteolysis	GO:0005576~extracellular region,GO:0005615~extracellular space,GO:0044421~extracellular region part,	GO:0031386~protein tag,	protein tag
MLL Dimer	ITF2	TCF4	6925	E2-2, ITF-2, ITF2, PTHS, SEF-2, SEF2, SEF2-1, SEF2-1A, SEF2-1B, SEF2-1D, TCF-4, bHLHb19	transcription factor 4	This gene encodes transcription factor 4, a basic helix-turn-helix transcription factor. The encoded protein recognizes an Ephrussi-box ('E-box') binding site ('CANNTG') - a motif first identified in immunoglobulin enhancers. This gene is expressed predominantly in pre-B-cells, although it is found in other tissues as well. Defects in this gene are a cause of Pitt-Hopkins syndrome. Multiple alter…	GO:0000122~negative regulation of transcription from RNA polymerase II promoter,GO:0006350~transcription,GO:0006355~regulation of transcription, DNA-dependent,GO:0006357~regulation of transcription from RNA polymerase II promoter,GO:0009890~negative regulation of biosynthetic process,GO:0009891~positive regulation of biosynthetic process,GO:0010557~positive regulation of macromolecule biosyntheti…	negative regulation of transcription from RNA polymerase II promoter	GO:0005654~nucleoplasm,GO:0005667~transcription factor complex,GO:0031974~membrane-enclosed lumen,GO:0031981~nuclear lumen,GO:0043233~organelle lumen,GO:0044451~nucleoplasm part,GO:0070013~intracellular organelle lumen,	GO:0003677~DNA binding,GO:0003700~transcription factor activity,GO:0003712~transcription cofactor activity,GO:0003714~transcription corepressor activity,GO:0008134~transcription factor binding,GO:0016564~transcription repressor activity,GO:0030528~transcription regulator activity,GO:0046982~protein heterodimerization activity,GO:0046983~protein dimerization activity,	DNA binding
MLL Dimer	K0947	ICE1	23379	KIAA0947
MLL Dimer	KMT2A	KMT2A	4297	ALL-1, CXXC7, HRX, HTRX1, MLL, MLL/GAS7, MLL1, MLL1A, TET1-MLL, TRX1, WDSTS	myeloid/lymphoid or mixed-lineage leukemia (trithorax homolog, Drosophila)	The MLL gene encodes a DNA-binding protein that methylates histone H3 (see MIM 601128) lys4 (H3K4) and positively regulates expression of target genes, including multiple HOX genes (see MIM 142980). MLL is a frequent target for recurrent translocations in acute leukemias that may be characterized as acute myeloid leukemia (AML; MIM 601626), acute lymphoblastic leukemia (ALL), or mixed lineage (bi…	GO:0002520~immune system development,GO:0003002~regionalization,GO:0006259~DNA metabolic process,GO:0006304~DNA modification,GO:0006305~DNA alkylation,GO:0006306~DNA methylation,GO:0006325~chromatin organization,GO:0006350~transcription,GO:0006351~transcription, DNA-dependent,GO:0006355~regulation of transcription, DNA-dependent,GO:0006357~regulation of transcription from RNA polymerase II promot…	immune system development	GO:0005654~nucleoplasm,GO:0031974~membrane-enclosed lumen,GO:0031981~nuclear lumen,GO:0034708~methyltransferase complex,GO:0035097~histone methyltransferase complex,GO:0043233~organelle lumen,GO:0044451~nucleoplasm part,GO:0070013~intracellular organelle lumen,	GO:0000166~nucleotide binding,GO:0003677~DNA binding,GO:0003682~chromatin binding,GO:0003700~transcription factor activity,GO:0003702~RNA polymerase II transcription factor activity,GO:0005525~GTP binding,GO:0008170~N-methyltransferase activity,GO:0008270~zinc ion binding,GO:0008276~protein methyltransferase activity,GO:0016278~lysine N-methyltransferase activity,GO:0016279~protein-lysine N-methy…	nucleotide binding
MLL Dimer	LOC100363176	-	-	#N/A
MLL Dimer	LOC100911822	-	-	#N/A
MLL Dimer	LOC100911840	-	-	#N/A
MLL Dimer	LOC100912534	-	-	#N/A
MLL Dimer	M3K3	MAP3K3	4215	MAPKKK3, MEKK3	mitogen-activated protein kinase kinase kinase 3	This gene product is a 626-amino acid polypeptide that is 96.5% identical to mouse Mekk3. Its catalytic domain is closely related to those of several other kinases, including mouse Mekk2, tobacco NPK, and yeast Ste11. Northern blot analysis revealed a 4.6-kb transcript that appears to be ubiquitously expressed. This protein directly regulates the stress-activated protein kinase (SAPK) and extrace…	GO:0000165~MAPKKK cascade,GO:0006468~protein amino acid phosphorylation,GO:0006793~phosphorus metabolic process,GO:0006796~phosphate metabolic process,GO:0007242~intracellular signaling cascade,GO:0007243~protein kinase cascade,GO:0009967~positive regulation of signal transduction,GO:0010627~regulation of protein kinase cascade,GO:0010647~positive regulation of cell communication,GO:0010740~posit…	MAPKKK cascade		GO:0000166~nucleotide binding,GO:0000287~magnesium ion binding,GO:0001882~nucleoside binding,GO:0001883~purine nucleoside binding,GO:0004672~protein kinase activity,GO:0004674~protein serine/threonine kinase activity,GO:0004709~MAP kinase kinase kinase activity,GO:0005524~ATP binding,GO:0017076~purine nucleotide binding,GO:0030554~adenyl nucleotide binding,GO:0032553~ribonucleotide binding,GO:003…	nucleotide binding
MLL Dimer	MCM2	MCM2	4171	BM28, CCNL1, CDCL1, D3S3194, MITOTIN, cdc19	minichromosome maintenance complex component 2	The protein encoded by this gene is one of the highly conserved mini-chromosome maintenance proteins (MCM) that are involved in the initiation of eukaryotic genome replication. The hexameric protein complex formed by MCM proteins is a key component of the pre-replication complex (pre_RC) and may be involved in the formation of replication forks and in the recruitment of other DNA replication rela…	GO:0006259~DNA metabolic process,GO:0006260~DNA replication,GO:0006261~DNA-dependent DNA replication,GO:0006268~DNA unwinding during replication,GO:0006270~DNA replication initiation,GO:0006323~DNA packaging,GO:0006325~chromatin organization,GO:0006333~chromatin assembly or disassembly,GO:0006334~nucleosome assembly,GO:0006350~transcription,GO:0007049~cell cycle,GO:0031497~chromatin assembly,GO:0…	DNA metabolic process	GO:0000228~nuclear chromosome,GO:0000785~chromatin,GO:0000808~origin recognition complex,GO:0005654~nucleoplasm,GO:0005664~nuclear origin of replication recognition complex,GO:0005694~chromosome,GO:0031974~membrane-enclosed lumen,GO:0031981~nuclear lumen,GO:0043228~non-membrane-bounded organelle,GO:0043232~intracellular non-membrane-bounded organelle,GO:0043233~organelle lumen,GO:0044427~chromoso…	GO:0000166~nucleotide binding,GO:0001882~nucleoside binding,GO:0001883~purine nucleoside binding,GO:0003677~DNA binding,GO:0003688~DNA replication origin binding,GO:0005524~ATP binding,GO:0008270~zinc ion binding,GO:0017076~purine nucleotide binding,GO:0030554~adenyl nucleotide binding,GO:0032553~ribonucleotide binding,GO:0032555~purine ribonucleotide binding,GO:0032559~adenyl ribonucleotide bind…	nucleotide binding
MLL Dimer	MDC1	MDC1	9656	NFBD1	mediator of DNA-damage checkpoint 1	The protein encoded by this gene contains an N-terminal forkhead domain, two BRCA1 C-terminal (BRCT) motifs and a central domain with 13 repetitions of an approximately 41-amino acid sequence. The encoded protein is required to activate the intra-S phase and G2/M phase cell cycle checkpoints in response to DNA damage. This nuclear protein interacts with phosphorylated histone H2AX near sites of D…	GO:0000075~cell cycle checkpoint,GO:0000077~DNA damage checkpoint,GO:0006259~DNA metabolic process,GO:0006281~DNA repair,GO:0006974~response to DNA damage stimulus,GO:0007049~cell cycle,GO:0007242~intracellular signaling cascade,GO:0031570~DNA integrity checkpoint,GO:0031573~intra-S DNA damage checkpoint,GO:0033554~cellular response to stress,GO:0042770~DNA damage response, signal transduction,GO…	cell cycle checkpoint	GO:0005654~nucleoplasm,GO:0005856~cytoskeleton,GO:0005886~plasma membrane,GO:0005901~caveola,GO:0005912~adherens junction,GO:0005924~cell-substrate adherens junction,GO:0005925~focal adhesion,GO:0016323~basolateral plasma membrane,GO:0016600~flotillin complex,GO:0030054~cell junction,GO:0030055~cell-substrate junction,GO:0031974~membrane-enclosed lumen,GO:0031981~nuclear lumen,GO:0043228~non-memb…	GO:0008022~protein C-terminus binding,	protein C-terminus binding
MLL Dimer	MED26	MED26	9441	CRSP7, CRSP70	mediator complex subunit 26	The activation of gene transcription is a multistep process that is triggered by factors that recognize transcriptional enhancer sites in DNA. These factors work with co-activators to direct transcriptional initiation by the RNA polymerase II apparatus. The protein encoded by this gene is a subunit of the CRSP (cofactor required for SP1 activation) complex, which, along with TFIID, is required fo…	GO:0006350~transcription,GO:0006351~transcription, DNA-dependent,GO:0006352~transcription initiation,GO:0006355~regulation of transcription, DNA-dependent,GO:0006357~regulation of transcription from RNA polymerase II promoter,GO:0006366~transcription from RNA polymerase II promoter,GO:0006367~transcription initiation from RNA polymerase II promoter,GO:0006461~protein complex assembly,GO:0032774~R…	transcription	GO:0005654~nucleoplasm,GO:0016592~Srb-mediator complex,GO:0031974~membrane-enclosed lumen,GO:0031981~nuclear lumen,GO:0043233~organelle lumen,GO:0044451~nucleoplasm part,GO:0070013~intracellular organelle lumen,	GO:0003677~DNA binding,GO:0003702~RNA polymerase II transcription factor activity,GO:0003712~transcription cofactor activity,GO:0003713~transcription coactivator activity,GO:0008134~transcription factor binding,GO:0016251~general RNA polymerase II transcription factor activity,GO:0016455~RNA polymerase II transcription mediator activity,GO:0016563~transcription activator activity,GO:0030528~trans…	DNA binding
MLL Dimer	MEPCE	MEPCE	56257	BCDIN3
MLL Dimer	MIPT3	TRAF3IP1	26146	IFT54, MIP-T3, MIPT3	TNF receptor-associated factor 3 interacting protein 1				GO:0005856~cytoskeleton,GO:0043228~non-membrane-bounded organelle,GO:0043232~intracellular non-membrane-bounded organelle,
MLL Dimer	MK06	MAPK6	5597	ERK3, HsT17250, PRKM6, p97MAPK	mitogen-activated protein kinase 6	The protein encoded by this gene is a member of the Ser/Thr protein kinase family, and is most closely related to mitogen-activated protein kinases (MAP kinases). MAP kinases also known as extracellular signal-regulated kinases (ERKs), are activated through protein phosphorylation cascades and act as integration points for multiple biochemical signals. This kinase is localized in the nucleus, and…	GO:0006468~protein amino acid phosphorylation,GO:0006793~phosphorus metabolic process,GO:0006796~phosphate metabolic process,GO:0007049~cell cycle,GO:0016310~phosphorylation,	protein amino acid phosphorylation		GO:0000166~nucleotide binding,GO:0001882~nucleoside binding,GO:0001883~purine nucleoside binding,GO:0004672~protein kinase activity,GO:0004674~protein serine/threonine kinase activity,GO:0004707~MAP kinase activity,GO:0005524~ATP binding,GO:0017076~purine nucleotide binding,GO:0030554~adenyl nucleotide binding,GO:0032553~ribonucleotide binding,GO:0032555~purine ribonucleotide binding,GO:0032559~a…	nucleotide binding
MLL Dimer	MTNB	APIP	51074	APIP2, CGI29, MMRP19, hAPIP	APAF1 interacting protein; similar to APAF1 interacting protein	APIP is an APAF1 (MIM 602233)-interacting protein that acts as a negative regulator of ischemic/hypoxic injury (Cho et al., 2004 [PubMed 15262985]).[supplied by OMIM],	GO:0006915~apoptosis,GO:0008219~cell death,GO:0012501~programmed cell death,GO:0016265~death,	apoptosis		GO:0008270~zinc ion binding,GO:0042802~identical protein binding,GO:0043167~ion binding,GO:0043169~cation binding,GO:0046872~metal ion binding,GO:0046914~transition metal ion binding,	zinc ion binding
MLL Dimer	NCK1	NCK1	4690	NCK, NCKalpha, nck-1	NCK adaptor protein 1	The protein encoded by this gene is one of the signaling and transforming proteins containing Src homology 2 and 3 (SH2 and SH3) domains. It is located in the cytoplasm and is an adaptor protein involved in transducing signals from receptor tyrosine kinases to downstream signal recipients such as RAS. [provided by RefSeq],	GO:0001775~cell activation,GO:0002684~positive regulation of immune system process,GO:0002694~regulation of leukocyte activation,GO:0002696~positive regulation of leukocyte activation,GO:0006417~regulation of translation,GO:0006461~protein complex assembly,GO:0006928~cell motion,GO:0007010~cytoskeleton organization,GO:0007015~actin filament organization,GO:0007166~cell surface receptor linked sig…	cell activation	GO:0005783~endoplasmic reticulum,GO:0012505~endomembrane system,GO:0012506~vesicle membrane,GO:0031090~organelle membrane,GO:0031982~vesicle,GO:0031988~membrane-bounded vesicle,	GO:0005198~structural molecule activity,GO:0008092~cytoskeletal protein binding,GO:0008093~cytoskeletal adaptor activity,GO:0019904~protein domain specific binding,GO:0030159~receptor signaling complex scaffold activity,GO:0032947~protein complex scaffold,GO:0060090~molecular adaptor activity,	structural molecule activity
MLL Dimer	NDEL1	NDEL1	81565	EOPA, MITAP1, NDE1L1, NDE2, NUDEL	nudE nuclear distribution gene E homolog (A. nidulans)-like 1	This gene encodes a thiol-activated peptidase that is phosphorylated in M phase of the cell cycle. Phosphorylation regulates the cell cycle-dependent distribution of this protein, with a fraction of the protein bound strongly to centrosomes in interphase and localized to mitotic spindles in early M phase. Overall, this protein plays a role in nervous system development. Alternate transcriptional …	GO:0000226~microtubule cytoskeleton organization,GO:0000902~cell morphogenesis,GO:0000904~cell morphogenesis involved in differentiation,GO:0001701~in utero embryonic development,GO:0001764~neuron migration,GO:0001824~blastocyst development,GO:0001832~blastocyst growth,GO:0001833~inner cell mass cell proliferation,GO:0006928~cell motion,GO:0006997~nucleus organization,GO:0006998~nuclear envelope …	microtubule cytoskeleton organization	GO:0000775~chromosome, centromeric region,GO:0000776~kinetochore,GO:0000777~condensed chromosome kinetochore,GO:0000779~condensed chromosome, centromeric region,GO:0000793~condensed chromosome,GO:0005635~nuclear envelope,GO:0005694~chromosome,GO:0005813~centrosome,GO:0005815~microtubule organizing center,GO:0005819~spindle,GO:0005856~cytoskeleton,GO:0005874~microtubule,GO:0005875~microtubule asso…	GO:0008017~microtubule binding,GO:0008092~cytoskeletal protein binding,GO:0008233~peptidase activity,GO:0015631~tubulin binding,GO:0043014~alpha-tubulin binding,GO:0048487~beta-tubulin binding,GO:0070012~oligopeptidase activity,	microtubule binding
MLL Dimer	NEMO	IKBKG	8517	AMCBX1, FIP-3, FIP3, Fip3p, IKK-gamma, IP, IP1, IP2, IPD2, NEMO, ZC2HC9	inhibitor of kappa light polypeptide gene enhancer in B-cells, kinase gamma	This gene encodes the regulatory subunit of the inhibitor of kappaB kinase (IKK) complex, which activates NF-kappaB resulting in activation of genes involved in inflammation, immunity, cell survival, and other pathways. Mutations in this gene result in incontinentia pigmenti, hypohidrotic ectodermal dysplasia, and several other types of immunodeficiencies. Multiple transcript variants encoding di…	GO:0001776~leukocyte homeostasis,GO:0001782~B cell homeostasis,GO:0002253~activation of immune response,GO:0002260~lymphocyte homeostasis,GO:0002429~immune response-activating cell surface receptor signaling pathway,GO:0002684~positive regulation of immune system process,GO:0002757~immune response-activating signal transduction,GO:0002764~immune response-regulating signal transduction,GO:0002768~…	leukocyte homeostasis	GO:0005829~cytosol,GO:0008385~IkappaB kinase complex,GO:0044445~cytosolic part,	GO:0008270~zinc ion binding,GO:0043167~ion binding,GO:0043169~cation binding,GO:0046872~metal ion binding,GO:0046914~transition metal ion binding,GO:0046982~protein heterodimerization activity,GO:0046983~protein dimerization activity,	zinc ion binding
MLL Dimer	NICA	NCSTN	23385	ATAG1874	nicastrin	This gene encodes a Type I transmembrane glycoprotein that is an integral component of the multimeric gamma-secretase complex. The encoded protein cleaves integral membrane proteins, including Notch receptors and beta-amyloid precursor protein, and may be a stabilizing cofactor required for gamma-secretase complex assembly. The cleavage of beta-amyloid precursor protein yields amyloid beta peptid…	GO:0006508~proteolysis,GO:0006509~membrane protein ectodomain proteolysis,GO:0006516~glycoprotein catabolic process,GO:0006915~apoptosis,GO:0006917~induction of apoptosis,GO:0007166~cell surface receptor linked signal transduction,GO:0007219~Notch signaling pathway,GO:0007220~Notch receptor processing,GO:0008219~cell death,GO:0008624~induction of apoptosis by extracellular signals,GO:0009057~macr…	proteolysis	GO:0000267~cell fraction,GO:0000323~lytic vacuole,GO:0005624~membrane fraction,GO:0005626~insoluble fraction,GO:0005764~lysosome,GO:0005765~lysosomal membrane,GO:0005773~vacuole,GO:0005774~vacuolar membrane,GO:0005783~endoplasmic reticulum,GO:0005794~Golgi apparatus,GO:0005886~plasma membrane,GO:0005887~integral to plasma membrane,GO:0016021~integral to membrane,GO:0016023~cytoplasmic membrane-bo…	GO:0008233~peptidase activity,	peptidase activity
MLL Dimer	NNRE	APOA1BP	128240	AIBP, YJEFN1	apolipoprotein A-I binding protein	The product of this gene interacts with apolipoprotein A-I (apoA-I), the major apolipoprotein of high-density lipoproteins (HDLs). It is secreted into some bodily fluids, and its synthesis and secretion are stimulated in vitro by incubating cells with apoA-I. The human genome contains related pseudogenes. [provided by RefSeq],			GO:0005576~extracellular region,
MLL Dimer	NPM	NPM1	729686	B23, NPM	nucleophosmin 1 (nucleolar phosphoprotein B23, numatrin) pseudogene 21; hypothetical LOC100131044; similar to nucleophosmin 1; nucleophosmin (nucleolar phosphoprotein B23, numatrin)	NPM1 is a ubiquitously expressed nucleolar protein that shuttles between the nucleus and cytoplasm. It is implicated in multiple functions, including ribosomal protein assembly and transport, control of centrosome duplication, and regulation of the tumor suppressor ARF (MIM 600160). NPM1 mutations that relocalize NPM1 from the nucleus into the cytoplasm are associated with development of acute my…	GO:0000054~ribosome export from nucleus,GO:0000055~ribosomal large subunit export from nucleus,GO:0000056~ribosomal small subunit export from nucleus,GO:0000226~microtubule cytoskeleton organization,GO:0006323~DNA packaging,GO:0006325~chromatin organization,GO:0006333~chromatin assembly or disassembly,GO:0006334~nucleosome assembly,GO:0006403~RNA localization,GO:0006405~RNA export from nucleus,GO…	ribosome export from nucleus	GO:0000922~spindle pole,GO:0001652~granular component,GO:0005654~nucleoplasm,GO:0005730~nucleolus,GO:0005813~centrosome,GO:0005815~microtubule organizing center,GO:0005819~spindle,GO:0005829~cytosol,GO:0005840~ribosome,GO:0005856~cytoskeleton,GO:0015630~microtubule cytoskeleton,GO:0015934~large ribosomal subunit,GO:0015935~small ribosomal subunit,GO:0016604~nuclear body,GO:0016607~nuclear speck,G…	GO:0003712~transcription cofactor activity,GO:0003713~transcription coactivator activity,GO:0003723~RNA binding,GO:0008134~transcription factor binding,GO:0016563~transcription activator activity,GO:0019843~rRNA binding,GO:0030528~transcription regulator activity,GO:0030957~Tat protein binding,GO:0042393~histone binding,GO:0042802~identical protein binding,GO:0042803~protein homodimerization acti…	transcription cofactor activity
MLL Dimer	P53	TP53	7157	BCC7, LFS1, P53, TRP53	tumor protein p53	This gene encodes tumor protein p53, which responds to diverse cellular stresses to regulate target genes that induce cell cycle arrest, apoptosis, senescence, DNA repair, or changes in metabolism. p53 protein is expressed at low level in normal cells and at a high level in a variety of transformed cell lines, where it's believed to contribute to transformation and malignancy. p53 is a DNA-bindin…	GO:0000060~protein import into nucleus, translocation,GO:0000075~cell cycle checkpoint,GO:0000077~DNA damage checkpoint,GO:0000122~negative regulation of transcription from RNA polymerase II promoter,GO:0001558~regulation of cell growth,GO:0001701~in utero embryonic development,GO:0001775~cell activation,GO:0001836~release of cytochrome c from mitochondria,GO:0002263~cell activation during immune…	protein import into nucleus	GO:0000267~cell fraction,GO:0005626~insoluble fraction,GO:0005654~nucleoplasm,GO:0005657~replication fork,GO:0005667~transcription factor complex,GO:0005669~transcription factor TFIID complex,GO:0005694~chromosome,GO:0005730~nucleolus,GO:0005739~mitochondrion,GO:0005783~endoplasmic reticulum,GO:0005829~cytosol,GO:0016363~nuclear matrix,GO:0016591~DNA-directed RNA polymerase II, holoenzyme,GO:0016…	GO:0000166~nucleotide binding,GO:0000739~DNA strand annealing activity,GO:0001882~nucleoside binding,GO:0001883~purine nucleoside binding,GO:0003677~DNA binding,GO:0003682~chromatin binding,GO:0003690~double-stranded DNA binding,GO:0003697~single-stranded DNA binding,GO:0003700~transcription factor activity,GO:0005507~copper ion binding,GO:0005524~ATP binding,GO:0008134~transcription factor bindi…	nucleotide binding
MLL Dimer	PIAS4	PIAS4	51588	PIASY, Piasg, ZMIZ6	protein inhibitor of activated STAT, 4		GO:0000122~negative regulation of transcription from RNA polymerase II promoter,GO:0006350~transcription,GO:0006355~regulation of transcription, DNA-dependent,GO:0006357~regulation of transcription from RNA polymerase II promoter,GO:0006508~proteolysis,GO:0007166~cell surface receptor linked signal transduction,GO:0009057~macromolecule catabolic process,GO:0009890~negative regulation of biosynthe…	negative regulation of transcription from RNA polymerase II promoter	GO:0016363~nuclear matrix,GO:0031974~membrane-enclosed lumen,GO:0031981~nuclear lumen,GO:0034399~nuclear periphery,GO:0043233~organelle lumen,GO:0070013~intracellular organelle lumen,	GO:0003677~DNA binding,GO:0003712~transcription cofactor activity,GO:0003714~transcription corepressor activity,GO:0008134~transcription factor binding,GO:0008270~zinc ion binding,GO:0016564~transcription repressor activity,GO:0016879~ligase activity, forming carbon-nitrogen bonds,GO:0016881~acid-amino acid ligase activity,GO:0019787~small conjugating protein ligase activity,GO:0019789~SUMO ligas…	DNA binding
MLL Dimer	POLR2A	POLR2A	5430	POLR2, POLRA, RPB1, RPBh1, RPO2, RPOL2, RpIILS, hRPB220, hsRPB1	polymerase (RNA) II (DNA directed) polypeptide A, 220kDa	This gene encodes the largest subunit of RNA polymerase II, the polymerase responsible for synthesizing messenger RNA in eukaryotes. The product of this gene contains a carboxy terminal domain composed of heptapeptide repeats that are essential for polymerase activity. These repeats contain serine and threonine residues that are phosphorylated in actively transcribing RNA polymerase. In addition,…	GO:0000375~RNA splicing, via transesterification reactions,GO:0000377~RNA splicing, via transesterification reactions with bulged adenosine as nucleophile,GO:0000398~nuclear mRNA splicing, via spliceosome,GO:0006350~transcription,GO:0006351~transcription, DNA-dependent,GO:0006352~transcription initiation,GO:0006354~RNA elongation,GO:0006355~regulation of transcription, DNA-dependent,GO:0006366~tr…	RNA splicing	GO:0000428~DNA-directed RNA polymerase complex,GO:0005654~nucleoplasm,GO:0005665~DNA-directed RNA polymerase II, core complex,GO:0005730~nucleolus,GO:0016591~DNA-directed RNA polymerase II, holoenzyme,GO:0030880~RNA polymerase complex,GO:0031974~membrane-enclosed lumen,GO:0031981~nuclear lumen,GO:0043228~non-membrane-bounded organelle,GO:0043232~intracellular non-membrane-bounded organelle,GO:004…	GO:0000287~magnesium ion binding,GO:0003677~DNA binding,GO:0003899~DNA-directed RNA polymerase activity,GO:0003968~RNA-directed RNA polymerase activity,GO:0004672~protein kinase activity,GO:0008270~zinc ion binding,GO:0016779~nucleotidyltransferase activity,GO:0019899~enzyme binding,GO:0031625~ubiquitin protein ligase binding,GO:0034062~RNA polymerase activity,GO:0043167~ion binding,GO:0043169~ca…	magnesium ion binding
MLL Dimer	Polr2b	POLR2B	5431	POL2RB, RPB2, hRPB140, hsRPB2	polymerase (RNA) II (DNA directed) polypeptide B, 140kDa	This gene encodes the second largest subunit of RNA polymerase II, the polymerase responsible for synthesizing messenger RNA in eukaryotes. This subunit, in combination with at least two other polymerase subunits, forms a structure within the polymerase that maintains contact in the active site of the enzyme between the DNA template and the newly synthesized RNA. [provided by RefSeq],	GO:0000375~RNA splicing, via transesterification reactions,GO:0000377~RNA splicing, via transesterification reactions with bulged adenosine as nucleophile,GO:0000398~nuclear mRNA splicing, via spliceosome,GO:0006350~transcription,GO:0006351~transcription, DNA-dependent,GO:0006352~transcription initiation,GO:0006354~RNA elongation,GO:0006366~transcription from RNA polymerase II promoter,GO:0006367…	RNA splicing	GO:0000428~DNA-directed RNA polymerase complex,GO:0005654~nucleoplasm,GO:0005665~DNA-directed RNA polymerase II, core complex,GO:0016591~DNA-directed RNA polymerase II, holoenzyme,GO:0030880~RNA polymerase complex,GO:0031974~membrane-enclosed lumen,GO:0031981~nuclear lumen,GO:0043233~organelle lumen,GO:0044451~nucleoplasm part,GO:0055029~nuclear DNA-directed RNA polymerase complex,GO:0070013~intr…	GO:0000287~magnesium ion binding,GO:0001882~nucleoside binding,GO:0003677~DNA binding,GO:0003899~DNA-directed RNA polymerase activity,GO:0004672~protein kinase activity,GO:0008270~zinc ion binding,GO:0016779~nucleotidyltransferase activity,GO:0032549~ribonucleoside binding,GO:0034062~RNA polymerase activity,GO:0043167~ion binding,GO:0043169~cation binding,GO:0046872~metal ion binding,GO:0046914~t…	magnesium ion binding
MLL Dimer	Polr2c	POLR2C	5432	RPB3, RPB31, hRPB33, hsRPB3	polymerase (RNA) II (DNA directed) polypeptide C, 33kDa	This gene encodes the third largest subunit of RNA polymerase II, the polymerase responsible for synthesizing messenger RNA in eukaryotes. The product of this gene contains a cysteine rich region and exists as a heterodimer with another polymerase subunit, POLR2J. These two subunits form a core subassembly unit of the polymerase. A pseudogene has been identified on chromosome 21. [provided by Ref…	GO:0000375~RNA splicing, via transesterification reactions,GO:0000377~RNA splicing, via transesterification reactions with bulged adenosine as nucleophile,GO:0000398~nuclear mRNA splicing, via spliceosome,GO:0006350~transcription,GO:0006351~transcription, DNA-dependent,GO:0006352~transcription initiation,GO:0006354~RNA elongation,GO:0006366~transcription from RNA polymerase II promoter,GO:0006367…	RNA splicing	GO:0000428~DNA-directed RNA polymerase complex,GO:0005654~nucleoplasm,GO:0005665~DNA-directed RNA polymerase II, core complex,GO:0016591~DNA-directed RNA polymerase II, holoenzyme,GO:0030880~RNA polymerase complex,GO:0031974~membrane-enclosed lumen,GO:0031981~nuclear lumen,GO:0043233~organelle lumen,GO:0044451~nucleoplasm part,GO:0055029~nuclear DNA-directed RNA polymerase complex,GO:0070013~intr…	GO:0003677~DNA binding,GO:0003899~DNA-directed RNA polymerase activity,GO:0004672~protein kinase activity,GO:0016779~nucleotidyltransferase activity,GO:0034062~RNA polymerase activity,GO:0046983~protein dimerization activity,	DNA binding
MLL Dimer	Polr2d	POLR2D	5433	HSRBP4, HSRPB4, RBP4, RPB16	polymerase (RNA) II (DNA directed) polypeptide D	This gene encodes the fourth largest subunit of RNA polymerase II, the polymerase responsible for synthesizing messenger RNA in eukaryotes. In yeast, this polymerase subunit is associated with the polymerase under suboptimal growth conditions and may have a stress protective role. A sequence for a ribosomal pseudogene is contained within the 3' untranslated region of the transcript from this gene…	GO:0000375~RNA splicing, via transesterification reactions,GO:0000377~RNA splicing, via transesterification reactions with bulged adenosine as nucleophile,GO:0000398~nuclear mRNA splicing, via spliceosome,GO:0006350~transcription,GO:0006351~transcription, DNA-dependent,GO:0006352~transcription initiation,GO:0006354~RNA elongation,GO:0006366~transcription from RNA polymerase II promoter,GO:0006367…	RNA splicing	GO:0000428~DNA-directed RNA polymerase complex,GO:0005654~nucleoplasm,GO:0005665~DNA-directed RNA polymerase II, core complex,GO:0016591~DNA-directed RNA polymerase II, holoenzyme,GO:0030880~RNA polymerase complex,GO:0031974~membrane-enclosed lumen,GO:0031981~nuclear lumen,GO:0043233~organelle lumen,GO:0044451~nucleoplasm part,GO:0055029~nuclear DNA-directed RNA polymerase complex,GO:0070013~intr…	GO:0000166~nucleotide binding,GO:0003899~DNA-directed RNA polymerase activity,GO:0004672~protein kinase activity,GO:0016779~nucleotidyltransferase activity,GO:0034062~RNA polymerase activity,	nucleotide binding
MLL Dimer	Polr2j	POLR2J	5439	POLR2J1, RPB11, RPB11A, RPB11m, hRPB14	polymerase (RNA) II (DNA directed) polypeptide J, 13.3kDa	This gene encodes a subunit of RNA polymerase II, the polymerase responsible for synthesizing messenger RNA in eukaryotes. The product of this gene exists as a heterodimer with another polymerase subunit; together they form a core subassembly unit of the polymerase. Two similar genes are located nearby on chromosome 7q22.1 and a pseudogene is found on chromosome 7p13. [provided by RefSeq],	GO:0000375~RNA splicing, via transesterification reactions,GO:0000377~RNA splicing, via transesterification reactions with bulged adenosine as nucleophile,GO:0000398~nuclear mRNA splicing, via spliceosome,GO:0006350~transcription,GO:0006351~transcription, DNA-dependent,GO:0006352~transcription initiation,GO:0006354~RNA elongation,GO:0006366~transcription from RNA polymerase II promoter,GO:0006367…	RNA splicing	GO:0000428~DNA-directed RNA polymerase complex,GO:0005654~nucleoplasm,GO:0005665~DNA-directed RNA polymerase II, core complex,GO:0016591~DNA-directed RNA polymerase II, holoenzyme,GO:0030880~RNA polymerase complex,GO:0031974~membrane-enclosed lumen,GO:0031981~nuclear lumen,GO:0043233~organelle lumen,GO:0044451~nucleoplasm part,GO:0055029~nuclear DNA-directed RNA polymerase complex,GO:0070013~intr…	GO:0003677~DNA binding,GO:0003899~DNA-directed RNA polymerase activity,GO:0004672~protein kinase activity,GO:0016779~nucleotidyltransferase activity,GO:0019904~protein domain specific binding,GO:0030275~LRR domain binding,GO:0034062~RNA polymerase activity,GO:0046983~protein dimerization activity,	DNA binding
MLL Dimer	PPP1CA	PPP1CA	5499	PP-1A, PP1A, PP1alpha, PPP1A	protein phosphatase 1, catalytic subunit, alpha isoform	The protein encoded by this gene is one of the three catalytic subunits of protein phosphatase 1 (PP1). PP1 is a serine/threonine specific protein phosphatase known to be involved in the regulation of a variety of cellular processes, such as cell division, glycogen metabolism, muscle contractility, protein synthesis, and HIV-1 viral transcription. Increased PP1 activity has been observed in the e…	GO:0001763~morphogenesis of a branching structure,GO:0005976~polysaccharide metabolic process,GO:0005977~glycogen metabolic process,GO:0005996~monosaccharide metabolic process,GO:0006006~glucose metabolic process,GO:0006073~cellular glucan metabolic process,GO:0006091~generation of precursor metabolites and energy,GO:0006112~energy reserve metabolic process,GO:0006470~protein amino acid dephospho…	morphogenesis of a branching structure	GO:0005654~nucleoplasm,GO:0005829~cytosol,GO:0031974~membrane-enclosed lumen,GO:0031981~nuclear lumen,GO:0034708~methyltransferase complex,GO:0035097~histone methyltransferase complex,GO:0042995~cell projection,GO:0043005~neuron projection,GO:0043025~cell soma,GO:0043233~organelle lumen,GO:0044451~nucleoplasm part,GO:0070013~intracellular organelle lumen,GO:0070688~MLL5-L complex,	GO:0004721~phosphoprotein phosphatase activity,GO:0004722~protein serine/threonine phosphatase activity,GO:0005506~iron ion binding,GO:0008599~protein phosphatase type 1 regulator activity,GO:0016791~phosphatase activity,GO:0019208~phosphatase regulator activity,GO:0019888~protein phosphatase regulator activity,GO:0030145~manganese ion binding,GO:0043021~ribonucleoprotein binding,GO:0043167~ion b…	phosphoprotein phosphatase activity
MLL Dimer	PRKDC	PRKDC	731751	DNA-PKcs, DNAPK, DNPK1, HYRC, HYRC1, XRCC7, p350	similar to protein kinase, DNA-activated, catalytic polypeptide; protein kinase, DNA-activated, catalytic polypeptide	The PRKDC gene encodes the catalytic subunit of a nuclear DNA-dependent serine/threonine protein kinase (DNA-PK). The second component is the autoimmune antigen Ku (MIM 152690), which is encoded by the G22P1 gene on chromosome 22q. On its own, the catalytic subunit of DNA-PK is inactive and relies on the G22P1 component to direct it to the DNA and trigger its kinase activity; PRKDC must be bound …	GO:0000723~telomere maintenance,GO:0000726~non-recombinational repair,GO:0001756~somitogenesis,GO:0001775~cell activation,GO:0002200~somatic diversification of immune receptors,GO:0002244~hemopoietic progenitor cell differentiation,GO:0002252~immune effector process,GO:0002320~lymphoid progenitor cell differentiation,GO:0002326~B cell lineage commitment,GO:0002328~pro-B cell differentiation,GO:00…	telomere maintenance	GO:0005654~nucleoplasm,GO:0005667~transcription factor complex,GO:0005958~DNA-dependent protein kinase-DNA ligase 4 complex,GO:0031974~membrane-enclosed lumen,GO:0031981~nuclear lumen,GO:0043233~organelle lumen,GO:0044451~nucleoplasm part,GO:0070013~intracellular organelle lumen,GO:0070419~nonhomologous end joining complex,	GO:0000166~nucleotide binding,GO:0001882~nucleoside binding,GO:0001883~purine nucleoside binding,GO:0003677~DNA binding,GO:0004672~protein kinase activity,GO:0004674~protein serine/threonine kinase activity,GO:0004677~DNA-dependent protein kinase activity,GO:0005524~ATP binding,GO:0008134~transcription factor binding,GO:0017076~purine nucleotide binding,GO:0030554~adenyl nucleotide binding,GO:003…	nucleotide binding
MLL Dimer	Q8TDQ9	SYT1	6857	P65, SVP65, SYT	synaptotagmin I	The synaptotagmins are integral membrane proteins of synaptic vesicles thought to serve as Ca(2+) sensors in the process of vesicular trafficking and exocytosis. Calcium binding to synaptotagmin I participates in triggering neurotransmitter release at the synapse (Fernandez-Chacon et al., 2001 [PubMed 11242035]).[supplied by OMIM],	GO:0001505~regulation of neurotransmitter levels,GO:0003001~generation of a signal involved in cell-cell signaling,GO:0005513~detection of calcium ion,GO:0006461~protein complex assembly,GO:0006836~neurotransmitter transport,GO:0007267~cell-cell signaling,GO:0007268~synaptic transmission,GO:0007269~neurotransmitter secretion,GO:0009593~detection of chemical stimulus,GO:0010035~response to inorgan…	regulation of neurotransmitter levels	GO:0005886~plasma membrane,GO:0008021~synaptic vesicle,GO:0012505~endomembrane system,GO:0012506~vesicle membrane,GO:0016021~integral to membrane,GO:0016023~cytoplasmic membrane-bounded vesicle,GO:0030054~cell junction,GO:0030133~transport vesicle,GO:0030135~coated vesicle,GO:0030136~clathrin-coated vesicle,GO:0030139~endocytic vesicle,GO:0030141~secretory granule,GO:0030658~transport vesicle mem…	GO:0000149~SNARE binding,GO:0005509~calcium ion binding,GO:0005516~calmodulin binding,GO:0005543~phospholipid binding,GO:0005545~phosphatidylinositol binding,GO:0008289~lipid binding,GO:0017075~syntaxin-1 binding,GO:0019905~syntaxin binding,GO:0035091~phosphoinositide binding,GO:0042802~identical protein binding,GO:0043167~ion binding,GO:0043169~cation binding,GO:0046872~metal ion binding,GO:0048…	SNARE binding
MLL Dimer	RED	DYRK3	8444	DYRK5, RED, REDK, hYAK3-2	dual-specificity tyrosine-(Y)-phosphorylation regulated kinase 3	This gene product belongs to the DYRK family of dual-specificity protein kinases that catalyze autophosphorylation on serine/threonine and tyrosine residues. The members of this family share structural similarity, however, differ in their substrate specificity, suggesting their involvement in different cellular functions. The encoded protein has been shown to autophosphorylate on tyrosine residue…	GO:0002520~immune system development,GO:0006468~protein amino acid phosphorylation,GO:0006793~phosphorus metabolic process,GO:0006796~phosphate metabolic process,GO:0016310~phosphorylation,GO:0030097~hemopoiesis,GO:0030099~myeloid cell differentiation,GO:0030218~erythrocyte differentiation,GO:0034101~erythrocyte homeostasis,GO:0042592~homeostatic process,GO:0048534~hemopoietic or lymphoid organ d…	immune system development		GO:0000166~nucleotide binding,GO:0000287~magnesium ion binding,GO:0001882~nucleoside binding,GO:0001883~purine nucleoside binding,GO:0004672~protein kinase activity,GO:0004674~protein serine/threonine kinase activity,GO:0004713~protein tyrosine kinase activity,GO:0005524~ATP binding,GO:0017076~purine nucleotide binding,GO:0030554~adenyl nucleotide binding,GO:0032553~ribonucleotide binding,GO:0032…	nucleotide binding
MLL Dimer	RGPD5	RGPD5	84220	BS-63, BS63, HEL161, RGP5	RANBP2-like and GRIP domain containing 5; RANBP2-like and GRIP domain containing 4; RANBP2-like and GRIP domain containing 3; RANBP2-like and GRIP domain containing 8; RANBP2-like and GRIP domain containing 7; RANBP2-like and GRIP domain containing 6	RAN is a small GTP-binding protein of the RAS superfamily that is associated with the nuclear membrane and is thought to control a variety of cellular functions through its interactions with other proteins. This gene shares a high degree of sequence identity with RANBP2, a large RAN-binding protein localized at the cytoplasmic side of the nuclear pore complex. It is believed that this RANBP2 gene…	GO:0006403~RNA localization,GO:0008104~protein localization,GO:0015031~protein transport,GO:0015931~nucleobase, nucleoside, nucleotide and nucleic acid transport,GO:0045184~establishment of protein localization,GO:0046907~intracellular transport,GO:0050657~nucleic acid transport,GO:0050658~RNA transport,GO:0051028~mRNA transport,GO:0051236~establishment of RNA localization,GO:0055085~transmembran…	RNA localization	GO:0005635~nuclear envelope,GO:0005643~nuclear pore,GO:0012505~endomembrane system,GO:0016021~integral to membrane,GO:0031224~intrinsic to membrane,GO:0031967~organelle envelope,GO:0031975~envelope,GO:0046930~pore complex,	GO:0008536~Ran GTPase binding,GO:0017016~Ras GTPase binding,GO:0019899~enzyme binding,GO:0031267~small GTPase binding,GO:0051020~GTPase binding,	Ran GTPase binding
MLL Dimer	RHOB	RHOB	388	ARH6, ARHB, MST081, MSTP081, RHOH6	ras homolog gene family, member B		GO:0001525~angiogenesis,GO:0001568~blood vessel development,GO:0001944~vasculature development,GO:0006915~apoptosis,GO:0006927~transformed cell apoptosis,GO:0007034~vacuolar transport,GO:0007041~lysosomal transport,GO:0007155~cell adhesion,GO:0007242~intracellular signaling cascade,GO:0007264~small GTPase mediated signal transduction,GO:0007265~Ras protein signal transduction,GO:0007266~Rho prote…	angiogenesis	GO:0000267~cell fraction,GO:0005624~membrane fraction,GO:0005625~soluble fraction,GO:0005626~insoluble fraction,GO:0005768~endosome,GO:0005886~plasma membrane,GO:0010008~endosome membrane,GO:0031090~organelle membrane,GO:0031224~intrinsic to membrane,GO:0031225~anchored to membrane,GO:0044440~endosomal part,	GO:0000166~nucleotide binding,GO:0001882~nucleoside binding,GO:0001883~purine nucleoside binding,GO:0003924~GTPase activity,GO:0005525~GTP binding,GO:0017076~purine nucleotide binding,GO:0019001~guanyl nucleotide binding,GO:0019003~GDP binding,GO:0032553~ribonucleotide binding,GO:0032555~purine ribonucleotide binding,GO:0032561~guanyl ribonucleotide binding,	nucleotide binding
MLL Dimer	RIC8A	RIC8A	60626	RIC8	resistance to inhibitors of cholinesterase 8 homolog A (C. elegans)		GO:0001701~in utero embryonic development,GO:0007610~behavior,GO:0007611~learning or memory,GO:0007612~learning,GO:0007632~visual behavior,GO:0008542~visual learning,GO:0009314~response to radiation,GO:0009416~response to light stimulus,GO:0009628~response to abiotic stimulus,GO:0009792~embryonic development ending in birth or egg hatching,GO:0043009~chordate embryonic development,GO:0050877~neur…	in utero embryonic development		GO:0001965~G-protein alpha-subunit binding,GO:0005085~guanyl-nucleotide exchange factor activity,GO:0005096~GTPase activator activity,GO:0008047~enzyme activator activity,GO:0030695~GTPase regulator activity,GO:0060589~nucleoside-triphosphatase regulator activity,	G-protein alpha-subunit binding
MLL Dimer	RL40	RPS27AP11	6233	RPS27A_4_740	ribosomal protein S27a pseudogene 12; ribosomal protein S27a; ribosomal protein S27a pseudogene 11; ribosomal protein S27a pseudogene 16	Ubiquitin, a highly conserved protein that has a major role in targeting cellular proteins for degradation by the 26S proteosome, is synthesized as a precursor protein consisting of either polyubiquitin chains or a single ubiquitin fused to an unrelated protein. This gene encodes a fusion protein consisting of ubiquitin at the N terminus and ribosomal protein S27a at the C terminus. When expresse…	GO:0000278~mitotic cell cycle,GO:0000902~cell morphogenesis,GO:0000904~cell morphogenesis involved in differentiation,GO:0006412~translation,GO:0006414~translational elongation,GO:0006508~proteolysis,GO:0006511~ubiquitin-dependent protein catabolic process,GO:0006915~apoptosis,GO:0006916~anti-apoptosis,GO:0006917~induction of apoptosis,GO:0006928~cell motion,GO:0007049~cell cycle,GO:0007267~cell-…	mitotic cell cycle	GO:0005654~nucleoplasm,GO:0005829~cytosol,GO:0005840~ribosome,GO:0015935~small ribosomal subunit,GO:0022626~cytosolic ribosome,GO:0022627~cytosolic small ribosomal subunit,GO:0030529~ribonucleoprotein complex,GO:0031974~membrane-enclosed lumen,GO:0031981~nuclear lumen,GO:0033279~ribosomal subunit,GO:0043228~non-membrane-bounded organelle,GO:0043232~intracellular non-membrane-bounded organelle,GO:…	GO:0003735~structural constituent of ribosome,GO:0005198~structural molecule activity,GO:0008270~zinc ion binding,GO:0030528~transcription regulator activity,GO:0043167~ion binding,GO:0043169~cation binding,GO:0046872~metal ion binding,GO:0046914~transition metal ion binding,	structural constituent of ribosome
MLL Dimer	RPIA	RPIA	22934	RPI	ribose 5-phosphate isomerase A		GO:0005996~monosaccharide metabolic process,GO:0006006~glucose metabolic process,GO:0006007~glucose catabolic process,GO:0006098~pentose-phosphate shunt,GO:0006732~coenzyme metabolic process,GO:0006733~oxidoreduction coenzyme metabolic process,GO:0006739~NADP metabolic process,GO:0006769~nicotinamide metabolic process,GO:0009052~pentose-phosphate shunt, non-oxidative branch,GO:0009820~alkaloid me…	monosaccharide metabolic process	GO:0005829~cytosol,	GO:0004751~ribose-5-phosphate isomerase activity,GO:0016860~intramolecular oxidoreductase activity,GO:0016861~intramolecular oxidoreductase activity, interconverting aldoses and ketoses,	ribose-5-phosphate isomerase activity
MLL Dimer	S2611	SLC26A11	284129	-	solute carrier family 26, member 11	Like most members of the SLC26A family, SLC26A11 is a sodium-independent sulfate transporter (Vincourt et al., 2003 [PubMed 12626430]).[supplied by OMIM],	GO:0006811~ion transport,GO:0006820~anion transport,GO:0008272~sulfate transport,GO:0015698~inorganic anion transport,GO:0055085~transmembrane transport,	ion transport	GO:0005783~endoplasmic reticulum,GO:0005794~Golgi apparatus,GO:0005886~plasma membrane,GO:0016021~integral to membrane,GO:0031224~intrinsic to membrane,	GO:0008271~secondary active sulfate transmembrane transporter activity,GO:0008509~anion transmembrane transporter activity,GO:0015103~inorganic anion transmembrane transporter activity,GO:0015116~sulfate transmembrane transporter activity,GO:0015297~antiporter activity,GO:0015300~solute:solute antiporter activity,GO:0015301~anion:anion antiporter activity,	secondary active sulfate transmembrane transporter activity
MLL Dimer	SAP18	SAP18	10284	2HOR0202, SAP18P	Sin3A-associated protein, 18kDa	Histone acetylation plays a key role in the regulation of eukaryotic gene expression. Histone acetylation and deacetylation are catalyzed by multisubunit complexes. The protein encoded by this gene is a component of the histone deacetylase complex, which includes SIN3, SAP30, HDAC1, HDAC2, RbAp46, RbAp48, and other polypeptides. This protein directly interacts with SIN3 and enhances SIN3-mediated…	GO:0006350~transcription,GO:0006355~regulation of transcription, DNA-dependent,GO:0006357~regulation of transcription from RNA polymerase II promoter,GO:0045449~regulation of transcription,GO:0051252~regulation of RNA metabolic process,	transcription	GO:0000118~histone deacetylase complex,GO:0005654~nucleoplasm,GO:0016585~chromatin remodeling complex,GO:0031974~membrane-enclosed lumen,GO:0031981~nuclear lumen,GO:0043233~organelle lumen,GO:0044451~nucleoplasm part,GO:0070013~intracellular organelle lumen,	GO:0003712~transcription cofactor activity,GO:0003714~transcription corepressor activity,GO:0008134~transcription factor binding,GO:0016564~transcription repressor activity,GO:0030528~transcription regulator activity,	transcription cofactor activity
MLL Dimer	SC5D	SC5D	6309	ERG3, S5DES, SC5DL	sterol-C5-desaturase (ERG3 delta-5-desaturase homolog, S. cerevisiae)-like	This gene encodes an enzyme of cholesterol biosynthesis. The encoded protein catalyzes the conversion of lathosterol into 7-dehydrocholesterol. Mutations in this gene have been associated with lathosterolosis. Alternatively spliced transcript variants encoding the same protein have been described. [provided by RefSeq],	GO:0006631~fatty acid metabolic process,GO:0006633~fatty acid biosynthetic process,GO:0006694~steroid biosynthetic process,GO:0008202~steroid metabolic process,GO:0008610~lipid biosynthetic process,GO:0016053~organic acid biosynthetic process,GO:0016125~sterol metabolic process,GO:0016126~sterol biosynthetic process,GO:0046394~carboxylic acid biosynthetic process,GO:0055114~oxidation reduction,	fatty acid metabolic process	GO:0005783~endoplasmic reticulum,GO:0016021~integral to membrane,GO:0031224~intrinsic to membrane,	GO:0000248~C-5 sterol desaturase activity,GO:0005506~iron ion binding,GO:0016717~oxidoreductase activity, acting on paired donors, with oxidation of a pair of donors resulting in the reduction of molecular oxygen to two molecules of water,GO:0043167~ion binding,GO:0043169~cation binding,GO:0046872~metal ion binding,GO:0046914~transition metal ion binding,GO:0046996~oxidoreductase activity, acting…	C-5 sterol desaturase activity
MLL Dimer	SERC	PSAT1P1	29968	C8orf62	chromosome 8 open reading frame 62; phosphoserine aminotransferase 1	The protein encoded by this gene is likely a phosphoserine aminotransferase, based on similarity to proteins in mouse, rabbit, and Drosophila. Alternative splicing of this gene results in two transcript variants encoding different isoforms. [provided by RefSeq],	GO:0006563~L-serine metabolic process,GO:0006564~L-serine biosynthetic process,GO:0006766~vitamin metabolic process,GO:0006767~water-soluble vitamin metabolic process,GO:0008614~pyridoxine metabolic process,GO:0008615~pyridoxine biosynthetic process,GO:0008652~cellular amino acid biosynthetic process,GO:0009069~serine family amino acid metabolic process,GO:0009070~serine family amino acid biosynt…	L-serine metabolic process		GO:0004648~O-phospho-L-serine:2-oxoglutarate aminotransferase activity,GO:0008483~transaminase activity,GO:0016769~transferase activity, transferring nitrogenous groups,GO:0019842~vitamin binding,GO:0030170~pyridoxal phosphate binding,GO:0048037~cofactor binding,GO:0070279~vitamin B6 binding,	O-phospho-L-serine:2-oxoglutarate aminotransferase activity
MLL Dimer	SIR2	SIRT2	22933	SIR2, SIR2L, SIR2L2	sirtuin (silent mating type information regulation 2 homolog) 2 (S. cerevisiae)	This gene encodes a member of the sirtuin family of proteins, homologs to the yeast Sir2 protein. Members of the sirtuin family are characterized by a sirtuin core domain and grouped into four classes. The functions of human sirtuins have not yet been determined; however, yeast sirtuin proteins are known to regulate epigenetic gene silencing and suppress recombination of rDNA. Studies suggest tha…	GO:0000087~M phase of mitotic cell cycle,GO:0000183~chromatin silencing at rDNA,GO:0000278~mitotic cell cycle,GO:0000279~M phase,GO:0000280~nuclear division,GO:0006325~chromatin organization,GO:0006342~chromatin silencing,GO:0006348~chromatin silencing at telomere,GO:0006355~regulation of transcription, DNA-dependent,GO:0006471~protein amino acid ADP-ribosylation,GO:0006476~protein amino acid dea…	M phase of mitotic cell cycle	GO:0005677~chromatin silencing complex,GO:0005856~cytoskeleton,GO:0005874~microtubule,GO:0015630~microtubule cytoskeleton,GO:0016585~chromatin remodeling complex,GO:0043228~non-membrane-bounded organelle,GO:0043232~intracellular non-membrane-bounded organelle,GO:0044430~cytoskeletal part,	GO:0000166~nucleotide binding,GO:0003950~NAD+ ADP-ribosyltransferase activity,GO:0004407~histone deacetylase activity,GO:0008134~transcription factor binding,GO:0008270~zinc ion binding,GO:0016763~transferase activity, transferring pentosyl groups,GO:0016811~hydrolase activity, acting on carbon-nitrogen (but not peptide) bonds, in linear amides,GO:0017136~NAD-dependent histone deacetylase activit…	nucleotide binding
MLL Dimer	SIR7	SIRT7	51547	SIR2L7	sirtuin (silent mating type information regulation 2 homolog) 7 (S. cerevisiae)	This gene encodes a member of the sirtuin family of proteins, homologs to the yeast Sir2 protein. Members of the sirtuin family are characterized by a sirtuin core domain and grouped into four classes. The functions of human sirtuins have not yet been determined; however, yeast sirtuin proteins are known to regulate epigenetic gene silencing and suppress recombination of rDNA. Studies suggest tha…	GO:0000087~M phase of mitotic cell cycle,GO:0000278~mitotic cell cycle,GO:0000279~M phase,GO:0006342~chromatin silencing,GO:0006350~transcription,GO:0006351~transcription, DNA-dependent,GO:0006355~regulation of transcription, DNA-dependent,GO:0006476~protein amino acid deacetylation,GO:0006560~proline metabolic process,GO:0006561~proline biosynthetic process,GO:0006979~response to oxidative stres…	M phase of mitotic cell cycle	GO:0000228~nuclear chromosome,GO:0000785~chromatin,GO:0000790~nuclear chromatin,GO:0005694~chromosome,GO:0005730~nucleolus,GO:0005731~nucleolus organizer region,GO:0005739~mitochondrion,GO:0030874~nucleolar chromatin,GO:0031974~membrane-enclosed lumen,GO:0031981~nuclear lumen,GO:0043228~non-membrane-bounded organelle,GO:0043232~intracellular non-membrane-bounded organelle,GO:0043233~organelle lum…	GO:0000166~nucleotide binding,GO:0004735~pyrroline-5-carboxylate reductase activity,GO:0008270~zinc ion binding,GO:0016645~oxidoreductase activity, acting on the CH-NH group of donors,GO:0016646~oxidoreductase activity, acting on the CH-NH group of donors, NAD or NADP as acceptor,GO:0016811~hydrolase activity, acting on carbon-nitrogen (but not peptide) bonds, in linear amides,GO:0043167~ion bind…	nucleotide binding
MLL Dimer	SMCA5	SMARCA5	8467	ISWI, SNF2H, WCRF135, hISWI, hSNF2H	SWI/SNF related, matrix associated, actin dependent regulator of chromatin, subfamily a, member 5	The protein encoded by this gene is a member of the SWI/SNF family of proteins. Members of this family have helicase and ATPase activities and are thought to regulate transcription of certain genes by altering the chromatin structure around those genes. The protein encoded by this gene is a component of the chromatin remodeling and spacing factor RSF, a facilitator of the transcription of class I…	GO:0006323~DNA packaging,GO:0006325~chromatin organization,GO:0006333~chromatin assembly or disassembly,GO:0006334~nucleosome assembly,GO:0006338~chromatin remodeling,GO:0006350~transcription,GO:0006351~transcription, DNA-dependent,GO:0006352~transcription initiation,GO:0006355~regulation of transcription, DNA-dependent,GO:0006357~regulation of transcription from RNA polymerase II promoter,GO:000…	DNA packaging	GO:0000793~condensed chromosome,GO:0005654~nucleoplasm,GO:0005694~chromosome,GO:0005730~nucleolus,GO:0016585~chromatin remodeling complex,GO:0031213~RSF complex,GO:0031974~membrane-enclosed lumen,GO:0031981~nuclear lumen,GO:0043228~non-membrane-bounded organelle,GO:0043232~intracellular non-membrane-bounded organelle,GO:0043233~organelle lumen,GO:0070013~intracellular organelle lumen,	GO:0000166~nucleotide binding,GO:0001882~nucleoside binding,GO:0001883~purine nucleoside binding,GO:0003677~DNA binding,GO:0003682~chromatin binding,GO:0003702~RNA polymerase II transcription factor activity,GO:0004386~helicase activity,GO:0005524~ATP binding,GO:0016563~transcription activator activity,GO:0016887~ATPase activity,GO:0017076~purine nucleotide binding,GO:0030528~transcription regula…	nucleotide binding
MLL Dimer	SMU1	SMU1	55234	BWD, SMU-1, fSAP57
MLL Dimer	SNF5	SMARCB1	6598	BAF47, INI1, MRD15, PPP1R144, RDT, RTPS1, SNF5, SNF5L1, SWNTS1, Sfh1p, Snr1, hSNFS	SWI/SNF related, matrix associated, actin dependent regulator of chromatin, subfamily b, member 1	The protein encoded by this gene is part of a complex that relieves repressive chromatin structures, allowing the transcriptional machinery to access its targets more effectively. The encoded nuclear protein may also bind to and enhance the DNA joining activity of HIV-1 integrase. This gene has been found to be a tumor suppressor, and mutations in it have been associated with malignant rhabdoid t…	GO:0006259~DNA metabolic process,GO:0006325~chromatin organization,GO:0006338~chromatin remodeling,GO:0006350~transcription,GO:0006355~regulation of transcription, DNA-dependent,GO:0006357~regulation of transcription from RNA polymerase II promoter,GO:0007049~cell cycle,GO:0009891~positive regulation of biosynthetic process,GO:0010551~regulation of specific transcription from RNA polymerase II pr…	DNA metabolic process	GO:0000228~nuclear chromosome,GO:0005654~nucleoplasm,GO:0005694~chromosome,GO:0005730~nucleolus,GO:0016514~SWI/SNF complex,GO:0016585~chromatin remodeling complex,GO:0031974~membrane-enclosed lumen,GO:0031981~nuclear lumen,GO:0043228~non-membrane-bounded organelle,GO:0043232~intracellular non-membrane-bounded organelle,GO:0043233~organelle lumen,GO:0070013~intracellular organelle lumen,GO:0070603…	GO:0002039~p53 binding,	p53 binding
MLL Dimer	SNF8	SNF8	11267	Dot3, EAP30, VPS22	SNF8, ESCRT-II complex subunit, homolog (S. cerevisiae)	SNF8, VPS25 (MIM 610907), and VPS36 (MIM 610903) form ESCRT-II (endosomal sorting complex required for transport II), a complex involved in endocytosis of ubiquitinated membrane proteins. SNF8, VPS25, and VPS36 are also associated in a multiprotein complex with RNA polymerase II elongation factor (ELL; MIM 600284) (Slagsvold et al., 2005 [PubMed 15755741]; Kamura et al., 2001 [PubMed 11278625]).[…	GO:0006350~transcription,GO:0006355~regulation of transcription, DNA-dependent,GO:0006357~regulation of transcription from RNA polymerase II promoter,GO:0008104~protein localization,GO:0015031~protein transport,GO:0045184~establishment of protein localization,GO:0045449~regulation of transcription,GO:0051252~regulation of RNA metabolic process,	transcription	GO:0005768~endosome,GO:0005770~late endosome,GO:0010008~endosome membrane,GO:0031090~organelle membrane,GO:0031902~late endosome membrane,GO:0044440~endosomal part,	GO:0003702~RNA polymerase II transcription factor activity,GO:0030528~transcription regulator activity,	RNA polymerase II transcription factor activity
MLL Dimer	SON	SON	6651	BASS1, C21orf50, DBP-5, NREBP, SON3	SON DNA binding protein	The protein encoded by this gene binds to a specific DNA sequence upstream of the upstream regulatory sequence of the core promoter and second enhancer of human hepatitis B virus (HBV). Through this binding, it represses HBV core promoter activity, transcription of HBV genes, and production of HBV virions. The protein shows sequence similarities with other DNA-binding structural proteins such as …	GO:0006916~anti-apoptosis,GO:0010941~regulation of cell death,GO:0042981~regulation of apoptosis,GO:0043066~negative regulation of apoptosis,GO:0043067~regulation of programmed cell death,GO:0043069~negative regulation of programmed cell death,GO:0060548~negative regulation of cell death,	anti-apoptosis	GO:0005654~nucleoplasm,GO:0016604~nuclear body,GO:0016607~nuclear speck,GO:0031974~membrane-enclosed lumen,GO:0031981~nuclear lumen,GO:0043233~organelle lumen,GO:0044451~nucleoplasm part,GO:0070013~intracellular organelle lumen,	GO:0003677~DNA binding,GO:0003723~RNA binding,GO:0003725~double-stranded RNA binding,GO:0019904~protein domain specific binding,GO:0050733~RS domain binding,	DNA binding
MLL Dimer	SRR	SRR	63826	ILV1, ISO1	serine racemase		GO:0002237~response to molecule of bacterial origin,GO:0006090~pyruvate metabolic process,GO:0006461~protein complex assembly,GO:0006563~L-serine metabolic process,GO:0007568~aging,GO:0008652~cellular amino acid biosynthetic process,GO:0009069~serine family amino acid metabolic process,GO:0009070~serine family amino acid biosynthetic process,GO:0009309~amine biosynthetic process,GO:0009617~respon…	response to molecule of bacterial origin	GO:0000267~cell fraction,GO:0005625~soluble fraction,GO:0005886~plasma membrane,GO:0043025~cell soma,GO:0045177~apical part of cell,	GO:0000166~nucleotide binding,GO:0000287~magnesium ion binding,GO:0001882~nucleoside binding,GO:0001883~purine nucleoside binding,GO:0003941~L-serine ammonia-lyase activity,GO:0005509~calcium ion binding,GO:0005524~ATP binding,GO:0016594~glycine binding,GO:0016597~amino acid binding,GO:0016840~carbon-nitrogen lyase activity,GO:0016841~ammonia-lyase activity,GO:0016854~racemase and epimerase activ…	nucleotide binding
MLL Dimer	SRS10	SRSF10	10772	FUSIP1, FUSIP2, NSSR, PPP1R149, SFRS13, SFRS13A, SRp38, SRrp40, TASR, TASR1, TASR2	FUS interacting protein (serine/arginine-rich) 1; similar to FUS interacting protein (serine-arginine rich) 1	This gene product is a member of the serine-arginine (SR) family of proteins, which is involved in constitutive and regulated RNA splicing. Members of this family are characterized by N-terminal RNP1 and RNP2 motifs, which are required for binding to RNA, and multiple C-terminal SR/RS repeats, which are important in mediating association with other cellular proteins. This protein can influence sp…	GO:0000244~assembly of spliceosomal tri-snRNP,GO:0000245~spliceosome assembly,GO:0000375~RNA splicing, via transesterification reactions,GO:0000377~RNA splicing, via transesterification reactions with bulged adenosine as nucleophile,GO:0000387~spliceosomal snRNP biogenesis,GO:0000398~nuclear mRNA splicing, via spliceosome,GO:0006376~mRNA splice site selection,GO:0006396~RNA processing,GO:0006397~…	assembly of spliceosomal tri-snRNP	GO:0005654~nucleoplasm,GO:0016604~nuclear body,GO:0016607~nuclear speck,GO:0031974~membrane-enclosed lumen,GO:0031981~nuclear lumen,GO:0043233~organelle lumen,GO:0044451~nucleoplasm part,GO:0070013~intracellular organelle lumen,	GO:0000166~nucleotide binding,GO:0003723~RNA binding,GO:0019904~protein domain specific binding,GO:0031202~RNA splicing factor activity, transesterification mechanism,GO:0050733~RS domain binding,GO:0051082~unfolded protein binding,	nucleotide binding
MLL Dimer	SRSF1	SRSF1	6426	ASF, SF2, SF2p33, SFRS1, SRp30a	splicing factor, arginine/serine-rich 1	This gene encodes a member of the arginine/serine-rich splicing factor protein family, and functions in both constitutive and alternative pre-mRNA splicing. The protein binds to pre-mRNA transcripts and components of the spliceosome, and can either activate or repress splicing depending on the location of the pre-mRNA binding site. The protein's ability to activate splicing is regulated by phosph…	GO:0000245~spliceosome assembly,GO:0000375~RNA splicing, via transesterification reactions,GO:0000377~RNA splicing, via transesterification reactions with bulged adenosine as nucleophile,GO:0000398~nuclear mRNA splicing, via spliceosome,GO:0006376~mRNA splice site selection,GO:0006396~RNA processing,GO:0006397~mRNA processing,GO:0008380~RNA splicing,GO:0016071~mRNA metabolic process,GO:0022613~ri…	spliceosome assembly	GO:0005654~nucleoplasm,GO:0005681~spliceosome,GO:0016604~nuclear body,GO:0016607~nuclear speck,GO:0030529~ribonucleoprotein complex,GO:0031974~membrane-enclosed lumen,GO:0031981~nuclear lumen,GO:0043233~organelle lumen,GO:0044451~nucleoplasm part,GO:0070013~intracellular organelle lumen,	GO:0000166~nucleotide binding,GO:0003723~RNA binding,	nucleotide binding
MLL Dimer	SRSF11	SRSF11	9295	NET2, SFRS11, dJ677H15.2, p54	splicing factor, arginine/serine-rich 11	This gene encodes 54-kD nuclear protein that contains an arginine/serine-rich region similar to segments found in pre-mRNA splicing factors. Although the function of this protein is not yet known, structure and immunolocalization data suggest that it may play a role in pre-mRNA processing. [provided by RefSeq],	GO:0000375~RNA splicing, via transesterification reactions,GO:0000377~RNA splicing, via transesterification reactions with bulged adenosine as nucleophile,GO:0000398~nuclear mRNA splicing, via spliceosome,GO:0006396~RNA processing,GO:0006397~mRNA processing,GO:0008380~RNA splicing,GO:0016071~mRNA metabolic process,	RNA splicing	GO:0005730~nucleolus,GO:0031974~membrane-enclosed lumen,GO:0031981~nuclear lumen,GO:0043228~non-membrane-bounded organelle,GO:0043232~intracellular non-membrane-bounded organelle,GO:0043233~organelle lumen,GO:0070013~intracellular organelle lumen,	GO:0000166~nucleotide binding,GO:0003723~RNA binding,	nucleotide binding
MLL Dimer	SRSF5	SRSF5	6430	HRS, SFRS5, SRP40	splicing factor, arginine/serine-rich 5		GO:0000245~spliceosome assembly,GO:0000375~RNA splicing, via transesterification reactions,GO:0000377~RNA splicing, via transesterification reactions with bulged adenosine as nucleophile,GO:0000398~nuclear mRNA splicing, via spliceosome,GO:0006376~mRNA splice site selection,GO:0006396~RNA processing,GO:0006397~mRNA processing,GO:0008380~RNA splicing,GO:0016071~mRNA metabolic process,GO:0022613~ri…	spliceosome assembly		GO:0000166~nucleotide binding,GO:0003723~RNA binding,GO:0019904~protein domain specific binding,GO:0050733~RS domain binding,	nucleotide binding
MLL Dimer	SSRP1	SSRP1	6749	FACT, FACT80, T160	structure specific recognition protein 1	The protein encoded by this gene is a subunit of a heterodimer that, along with SUPT16H, forms chromatin transcriptional elongation factor FACT. FACT interacts specifically with histones H2A/H2B to effect nucleosome disassembly and transcription elongation. FACT and cisplatin-damaged DNA may be crucial to the anticancer mechanism of cisplatin. This encoded protein contains a high mobility group b…	GO:0006259~DNA metabolic process,GO:0006260~DNA replication,GO:0006281~DNA repair,GO:0006350~transcription,GO:0006974~response to DNA damage stimulus,GO:0033554~cellular response to stress,GO:0045449~regulation of transcription,	DNA metabolic process	GO:0005654~nucleoplasm,GO:0005694~chromosome,GO:0031974~membrane-enclosed lumen,GO:0031981~nuclear lumen,GO:0043228~non-membrane-bounded organelle,GO:0043232~intracellular non-membrane-bounded organelle,GO:0043233~organelle lumen,GO:0070013~intracellular organelle lumen,	GO:0003677~DNA binding,	DNA binding
MLL Dimer	SSXT	SS18	6760	SSXT, SYT	synovial sarcoma translocation, chromosome 18		GO:0000226~microtubule cytoskeleton organization,GO:0000902~cell morphogenesis,GO:0006355~regulation of transcription, DNA-dependent,GO:0007010~cytoskeleton organization,GO:0007017~microtubule-based process,GO:0007166~cell surface receptor linked signal transduction,GO:0007167~enzyme linked receptor protein signaling pathway,GO:0007169~transmembrane receptor protein tyrosine kinase signaling path…	microtubule cytoskeleton organization	GO:0005856~cytoskeleton,GO:0005874~microtubule,GO:0005881~cytoplasmic microtubule,GO:0015630~microtubule cytoskeleton,GO:0043228~non-membrane-bounded organelle,GO:0043232~intracellular non-membrane-bounded organelle,GO:0044430~cytoskeletal part,	GO:0045735~nutrient reservoir activity,	nutrient reservoir activity
MLL Dimer	STAT1	STAT1	6772	CANDF7, ISGF-3, STAT91	signal transducer and activator of transcription 1, 91kDa	The protein encoded by this gene is a member of the STAT protein family. In response to cytokines and growth factors, STAT family members are phosphorylated by the receptor associated kinases, and then form homo- or heterodimers that translocate to the cell nucleus where they act as transcription activators. This protein can be activated by various ligands including interferon-alpha, interferon-g…	GO:0000302~response to reactive oxygen species,GO:0002237~response to molecule of bacterial origin,GO:0003013~circulatory system process,GO:0006350~transcription,GO:0006351~transcription, DNA-dependent,GO:0006355~regulation of transcription, DNA-dependent,GO:0006366~transcription from RNA polymerase II promoter,GO:0006468~protein amino acid phosphorylation,GO:0006793~phosphorus metabolic process,…	response to reactive oxygen species	GO:0005730~nucleolus,GO:0030424~axon,GO:0030425~dendrite,GO:0031974~membrane-enclosed lumen,GO:0031981~nuclear lumen,GO:0042995~cell projection,GO:0043005~neuron projection,GO:0043228~non-membrane-bounded organelle,GO:0043232~intracellular non-membrane-bounded organelle,GO:0043233~organelle lumen,GO:0070013~intracellular organelle lumen,	GO:0003677~DNA binding,GO:0003700~transcription factor activity,GO:0005509~calcium ion binding,GO:0030528~transcription regulator activity,GO:0043167~ion binding,GO:0043169~cation binding,GO:0043565~sequence-specific DNA binding,GO:0046872~metal ion binding,	DNA binding
MLL Dimer	STK4	STK4	6789	KRS2, MST1, TIIAC, YSK3	serine/threonine kinase 4	The protein encoded by this gene is a cytoplasmic kinase that is structurally similar to the yeast Ste20p kinase, which acts upstream of the stress-induced mitogen-activated protein kinase cascade. The encoded protein can phosphorylate myelin basic protein and undergoes autophosphorylation. A caspase-cleaved fragment of the encoded protein has been shown to be capable of phosphorylating histone H…	GO:0000902~cell morphogenesis,GO:0006468~protein amino acid phosphorylation,GO:0006793~phosphorus metabolic process,GO:0006796~phosphate metabolic process,GO:0006915~apoptosis,GO:0007166~cell surface receptor linked signal transduction,GO:0007242~intracellular signaling cascade,GO:0007243~protein kinase cascade,GO:0008219~cell death,GO:0010941~regulation of cell death,GO:0010942~positive regulati…	cell morphogenesis		GO:0000166~nucleotide binding,GO:0000287~magnesium ion binding,GO:0001882~nucleoside binding,GO:0001883~purine nucleoside binding,GO:0004672~protein kinase activity,GO:0004674~protein serine/threonine kinase activity,GO:0004713~protein tyrosine kinase activity,GO:0005524~ATP binding,GO:0008134~transcription factor binding,GO:0017076~purine nucleotide binding,GO:0030554~adenyl nucleotide binding,G…	nucleotide binding
MLL Dimer	SUMO1	SUMO1	474338	DAP1, GMP1, OFC10, PIC1, SENP2, SMT3, SMT3C, SMT3H3, UBL1	SMT3 suppressor of mif two 3 homolog 1 (S. cerevisiae); SUMO1 pseudogene 3	This gene encodes a protein that is a member of the SUMO (small ubiquitin-like modifier) protein family. It functions in a manner similar to ubiquitin in that it is bound to target proteins as part of a post-translational modification system. However, unlike ubiquitin which targets proteins for degradation, this protein is involved in a variety of cellular processes, such as nuclear transport, tr…	GO:0006259~DNA metabolic process,GO:0006281~DNA repair,GO:0006508~proteolysis,GO:0006974~response to DNA damage stimulus,GO:0009057~macromolecule catabolic process,GO:0009890~negative regulation of biosynthetic process,GO:0010558~negative regulation of macromolecule biosynthetic process,GO:0010605~negative regulation of macromolecule metabolic process,GO:0010629~negative regulation of gene expres…	DNA metabolic process	GO:0005635~nuclear envelope,GO:0005643~nuclear pore,GO:0005654~nucleoplasm,GO:0012505~endomembrane system,GO:0016021~integral to membrane,GO:0016604~nuclear body,GO:0016605~PML body,GO:0016607~nuclear speck,GO:0031090~organelle membrane,GO:0031224~intrinsic to membrane,GO:0031965~nuclear membrane,GO:0031967~organelle envelope,GO:0031974~membrane-enclosed lumen,GO:0031975~envelope,GO:0031981~nucle…
MLL Dimer	SUMO4	SUMO4	387082	IDDM5, SMT3H4, SUMO-4, dJ281H8.4	SMT3 suppressor of mif two 3 homolog 4 (S. cerevisiae)	This gene is a member of the SUMO gene family. This family of genes encode small ubiquitin-related modifiers that are attached to proteins and control the target proteins' subcellular localization, stability, or activity. The protein described in this record is located in the cytoplasm and specifically modifies IKBA, leading to negative regulation of NF-kappa-B-dependent transcription of the IL12…	GO:0006508~proteolysis,GO:0009057~macromolecule catabolic process,GO:0019941~modification-dependent protein catabolic process,GO:0030163~protein catabolic process,GO:0043632~modification-dependent macromolecule catabolic process,GO:0044257~cellular protein catabolic process,GO:0044265~cellular macromolecule catabolic process,GO:0051603~proteolysis involved in cellular protein catabolic process,	proteolysis
MLL Dimer	SURF4	SURF4	6836	ERV29	surfeit 4	This gene is located in the surfeit gene cluster, which is comprised of very tightly linked housekeeping genes that do not share sequence similarity. The encoded protein is a conserved integral membrane protein containing multiple putative transmembrane regions. In eukaryotic cells, protein transport between the endoplasmic reticulum and Golgi compartments is mediated in part by non-clathrin-coat…			GO:0005783~endoplasmic reticulum,GO:0005793~ER-Golgi intermediate compartment,GO:0016021~integral to membrane,GO:0031224~intrinsic to membrane,
MLL Dimer	TAB1	TAB1	10454	3'-Tab1, MAP3K7IP1	mitogen-activated protein kinase kinase kinase 7 interacting protein 1	The protein encoded by this gene was identified as a regulator of the MAP kinase kinase kinase MAP3K7/TAK1, which is known to mediate various intracellular signaling pathways, such as those induced by TGF beta, interleukin 1, and WNT-1. This protein interacts and thus activates TAK1 kinase. It has been shown that the C-terminal portion of this protein is sufficient for binding and activation of T…	GO:0000165~MAPKKK cascade,GO:0000185~activation of MAPKKK activity,GO:0001701~in utero embryonic development,GO:0003007~heart morphogenesis,GO:0007166~cell surface receptor linked signal transduction,GO:0007167~enzyme linked receptor protein signaling pathway,GO:0007178~transmembrane receptor protein serine/threonine kinase signaling pathway,GO:0007179~transforming growth factor beta receptor sig…	MAPKKK cascade	GO:0005829~cytosol,GO:0016021~integral to membrane,GO:0031224~intrinsic to membrane,	GO:0008047~enzyme activator activity,GO:0019207~kinase regulator activity,GO:0019209~kinase activator activity,	enzyme activator activity
MLL Dimer	TCERG1	TCERG1	10915	CA150, TAF2S, Urn1	transcription elongation regulator 1	This gene encodes a nuclear protein that regulates transcriptional elongation and pre-mRNA splicing. The encoded protein interacts with the hyperphosphorylated C-terminal domain of RNA polymerase II via multiple FF domains, and with the pre-mRNA splicing factor SF1 via a WW domain. Alternative splicing results in multiple transcripts variants encoding different isoforms. [provided by RefSeq],	GO:0006350~transcription,GO:0006351~transcription, DNA-dependent,GO:0006366~transcription from RNA polymerase II promoter,GO:0032774~RNA biosynthetic process,GO:0045449~regulation of transcription,	transcription		GO:0003702~RNA polymerase II transcription factor activity,GO:0003712~transcription cofactor activity,GO:0003713~transcription coactivator activity,GO:0008134~transcription factor binding,GO:0016563~transcription activator activity,GO:0030528~transcription regulator activity,	RNA polymerase II transcription factor activity
MLL Dimer	TF3C1	GTF3C1	2975	TFIIIC, TFIIIC220, TFIIICalpha	general transcription factor IIIC, polypeptide 1, alpha 220kDa		GO:0006350~transcription,GO:0006351~transcription, DNA-dependent,GO:0006383~transcription from RNA polymerase III promoter,GO:0009303~rRNA transcription,GO:0009304~tRNA transcription,GO:0032774~RNA biosynthetic process,GO:0042791~5S class rRNA transcription,GO:0042797~tRNA transcription from RNA polymerase III promoter,	transcription	GO:0000127~transcription factor TFIIIC complex,GO:0005654~nucleoplasm,GO:0005667~transcription factor complex,GO:0031974~membrane-enclosed lumen,GO:0031981~nuclear lumen,GO:0043233~organelle lumen,GO:0044451~nucleoplasm part,GO:0070013~intracellular organelle lumen,	GO:0003677~DNA binding,GO:0003709~RNA polymerase III transcription factor activity,GO:0030528~transcription regulator activity,	DNA binding
MLL Dimer	TFPT	TFPT	29844	FB1, INO80F, amida
MLL Dimer	THNS2	THNSL2	55258	SOFAT, THS2, TSH2	threonine synthase-like 2 (S. cerevisiae)					GO:0019842~vitamin binding,GO:0030170~pyridoxal phosphate binding,GO:0048037~cofactor binding,GO:0070279~vitamin B6 binding,	vitamin binding
MLL Dimer	TITIN	TTN	7273	CMD1G, CMH9, CMPD4, EOMFC, HMERF, LGMD2J, MYLK5, TMD	titin	This gene encodes a large abundant protein of striated muscle. The product of this gene is divided into two regions, a N-terminal I-band and a C-terminal A-band. The I-band, which is the elastic part of the molecule, contains two regions of tandem immunoglobulin domains on either side of a PEVK region that is rich in proline, glutamate, valine and lysine. The A-band, which is thought to act as a …	GO:0000070~mitotic sister chromatid segregation,GO:0000087~M phase of mitotic cell cycle,GO:0000278~mitotic cell cycle,GO:0000279~M phase,GO:0000280~nuclear division,GO:0000819~sister chromatid segregation,GO:0003007~heart morphogenesis,GO:0003012~muscle system process,GO:0006323~DNA packaging,GO:0006461~protein complex assembly,GO:0006468~protein amino acid phosphorylation,GO:0006793~phosphorus …	mitotic sister chromatid segregation	GO:0000228~nuclear chromosome,GO:0000793~condensed chromosome,GO:0000794~condensed nuclear chromosome,GO:0005576~extracellular region,GO:0005694~chromosome,GO:0005829~cytosol,GO:0005856~cytoskeleton,GO:0005865~striated muscle thin filament,GO:0015629~actin cytoskeleton,GO:0030016~myofibril,GO:0030017~sarcomere,GO:0030018~Z disc,GO:0031430~M band,GO:0031672~A band,GO:0031674~I band,GO:0043228~non-…	GO:0000166~nucleotide binding,GO:0000287~magnesium ion binding,GO:0001882~nucleoside binding,GO:0001883~purine nucleoside binding,GO:0003779~actin binding,GO:0004672~protein kinase activity,GO:0004674~protein serine/threonine kinase activity,GO:0004713~protein tyrosine kinase activity,GO:0005083~small GTPase regulator activity,GO:0005085~guanyl-nucleotide exchange factor activity,GO:0005088~Ras g…	nucleotide binding
MLL Dimer	TNR1B	TNFRSF1B	7133	CD120b, TBPII, TNF-R-II, TNF-R75, TNFBR, TNFR1B, TNFR2, TNFR80, p75, p75TNFR	tumor necrosis factor receptor superfamily, member 1B	The protein encoded by this gene is a member of the TNF-receptor superfamily. This protein and TNF-receptor 1 form a heterocomplex that mediates the recruitment of two anti-apoptotic proteins, c-IAP1 and c-IAP2, which possess E3 ubiquitin ligase activity. The function of IAPs in TNF-receptor signalling is unknown, however, c-IAP1 is thought to potentiate TNF-induced apoptosis by the ubiquitinatio…	GO:0006915~apoptosis,GO:0006952~defense response,GO:0006954~inflammatory response,GO:0006955~immune response,GO:0007166~cell surface receptor linked signal transduction,GO:0008219~cell death,GO:0009611~response to wounding,GO:0010608~posttranscriptional regulation of gene expression,GO:0012501~programmed cell death,GO:0016265~death,GO:0031348~negative regulation of defense response,GO:0032101~reg…	apoptosis	GO:0000267~cell fraction,GO:0005576~extracellular region,GO:0005624~membrane fraction,GO:0005626~insoluble fraction,GO:0005886~plasma membrane,GO:0016021~integral to membrane,GO:0031224~intrinsic to membrane,GO:0045121~membrane raft,	GO:0005031~tumor necrosis factor receptor activity,GO:0019955~cytokine binding,GO:0043120~tumor necrosis factor binding,	tumor necrosis factor receptor activity
MLL Dimer	TR150	THRAP3	9967	TRAP150	thyroid hormone receptor associated protein 3		GO:0006350~transcription,GO:0006351~transcription, DNA-dependent,GO:0006352~transcription initiation,GO:0006355~regulation of transcription, DNA-dependent,GO:0006357~regulation of transcription from RNA polymerase II promoter,GO:0006366~transcription from RNA polymerase II promoter,GO:0006367~transcription initiation from RNA polymerase II promoter,GO:0006461~protein complex assembly,GO:0007242~i…	transcription	GO:0000119~mediator complex,GO:0005654~nucleoplasm,GO:0005730~nucleolus,GO:0016592~Srb-mediator complex,GO:0031974~membrane-enclosed lumen,GO:0031981~nuclear lumen,GO:0043228~non-membrane-bounded organelle,GO:0043232~intracellular non-membrane-bounded organelle,GO:0043233~organelle lumen,GO:0044451~nucleoplasm part,GO:0070013~intracellular organelle lumen,	GO:0000166~nucleotide binding,GO:0001882~nucleoside binding,GO:0001883~purine nucleoside binding,GO:0003702~RNA polymerase II transcription factor activity,GO:0003712~transcription cofactor activity,GO:0003713~transcription coactivator activity,GO:0005524~ATP binding,GO:0008134~transcription factor binding,GO:0016251~general RNA polymerase II transcription factor activity,GO:0016455~RNA polymeras…	nucleotide binding
MLL Dimer	TRA2A	TRA2A	29896	AWMS1, HSU53209	transformer 2 alpha homolog (Drosophila)	This gene is a member of the transformer 2 homolog family and encodes a protein with two RS domains and an RRM (RNA recognition motif) domain. This phosphorylated nuclear protein binds to specific RNA sequences and plays a role in the regulation of pre-mRNA splicing. Several alternatively spliced transcript variants of this gene have been described; however, the full-length nature of some of thes…	GO:0000375~RNA splicing, via transesterification reactions,GO:0000377~RNA splicing, via transesterification reactions with bulged adenosine as nucleophile,GO:0000398~nuclear mRNA splicing, via spliceosome,GO:0006396~RNA processing,GO:0006397~mRNA processing,GO:0008380~RNA splicing,GO:0016071~mRNA metabolic process,	RNA splicing		GO:0000166~nucleotide binding,GO:0003723~RNA binding,GO:0042802~identical protein binding,	nucleotide binding
MLL Dimer	TRIM55	TRIM55	84675	MURF-2, RNF29, muRF2	tripartite motif-containing 55	The protein encoded by this gene contains a RING zinc finger, a motif known to be involved in protein-protein interactions. This protein associates transiently with microtubules, myosin, and titin during muscle sarcomere assembly. It may act as a transient adaptor and plays a regulatory role in the assembly of sarcomeres. Four alternatively spliced transcript variants encoding distinct isoforms h…			GO:0005856~cytoskeleton,GO:0005874~microtubule,GO:0015630~microtubule cytoskeleton,GO:0043228~non-membrane-bounded organelle,GO:0043232~intracellular non-membrane-bounded organelle,GO:0044430~cytoskeletal part,	GO:0008270~zinc ion binding,GO:0043167~ion binding,GO:0043169~cation binding,GO:0046872~metal ion binding,GO:0046914~transition metal ion binding,	zinc ion binding
MLL Dimer	U2AF1	U2AF1	7307	FP793, RN, RNU2AF1, U2AF35, U2AFBP	U2 small nuclear RNA auxiliary factor 1	This gene belongs to the splicing factor SR family of genes. U2 auxiliary factor, comprising a large and a small subunit, is a non-snRNP protein required for the binding of U2 snRNP to the pre-mRNA branch site. This gene encodes the small subunit which plays a critical role in both constitutive and enhancer-dependent RNA splicing by directly mediating interactions between the large subunit and pr…	GO:0000375~RNA splicing, via transesterification reactions,GO:0000377~RNA splicing, via transesterification reactions with bulged adenosine as nucleophile,GO:0000398~nuclear mRNA splicing, via spliceosome,GO:0006396~RNA processing,GO:0006397~mRNA processing,GO:0008380~RNA splicing,GO:0016071~mRNA metabolic process,	RNA splicing	GO:0005654~nucleoplasm,GO:0005681~spliceosome,GO:0015030~Cajal body,GO:0016604~nuclear body,GO:0030529~ribonucleoprotein complex,GO:0031974~membrane-enclosed lumen,GO:0031981~nuclear lumen,GO:0043233~organelle lumen,GO:0044451~nucleoplasm part,GO:0070013~intracellular organelle lumen,	GO:0000166~nucleotide binding,GO:0003723~RNA binding,GO:0008270~zinc ion binding,GO:0019904~protein domain specific binding,GO:0043167~ion binding,GO:0043169~cation binding,GO:0046872~metal ion binding,GO:0046914~transition metal ion binding,GO:0050733~RS domain binding,	nucleotide binding
MLL Dimer	U2AF2	U2AF2	11338	U2AF65	U2 small nuclear RNA auxiliary factor 2	U2 auxiliary factor (U2AF), comprised of a large and a small subunit, is a non-snRNP protein required for the binding of U2 snRNP to the pre-mRNA branch site. This gene encodes the U2AF large subunit which contains a sequence-specific RNA-binding region with 3 RNA recognition motifs and an Arg/Ser-rich domain necessary for splicing. The large subunit binds to the polypyrimidine tract of introns e…	GO:0000375~RNA splicing, via transesterification reactions,GO:0000377~RNA splicing, via transesterification reactions with bulged adenosine as nucleophile,GO:0000398~nuclear mRNA splicing, via spliceosome,GO:0006396~RNA processing,GO:0006397~mRNA processing,GO:0008380~RNA splicing,GO:0016071~mRNA metabolic process,	RNA splicing	GO:0005681~spliceosome,GO:0030529~ribonucleoprotein complex,	GO:0000166~nucleotide binding,GO:0003723~RNA binding,GO:0019899~enzyme binding,	nucleotide binding
MLL Dimer	UB2G2	UBE2G2	7327	UBC7	ubiquitin-conjugating enzyme E2G 2 (UBC7 homolog, yeast)	The modification of proteins with ubiquitin is an important cellular mechanism for targeting abnormal or short-lived proteins for degradation. Ubiquitination involves at least three classes of enzymes: ubiquitin-activating enzymes, or E1s, ubiquitin-conjugating enzymes, or E2s, and ubiquitin-protein ligases, or E3s. This gene encodes a member of the E2 ubiquitin-conjugating enzyme family. The enc…	GO:0006508~proteolysis,GO:0006511~ubiquitin-dependent protein catabolic process,GO:0006512~ubiquitin cycle,GO:0009057~macromolecule catabolic process,GO:0010498~proteasomal protein catabolic process,GO:0019941~modification-dependent protein catabolic process,GO:0030163~protein catabolic process,GO:0030433~ER-associated protein catabolic process,GO:0043161~proteasomal ubiquitin-dependent protein c…	proteolysis	GO:0005783~endoplasmic reticulum,GO:0005829~cytosol,	GO:0000166~nucleotide binding,GO:0001882~nucleoside binding,GO:0001883~purine nucleoside binding,GO:0004842~ubiquitin-protein ligase activity,GO:0005524~ATP binding,GO:0016879~ligase activity, forming carbon-nitrogen bonds,GO:0016881~acid-amino acid ligase activity,GO:0017076~purine nucleotide binding,GO:0019787~small conjugating protein ligase activity,GO:0030554~adenyl nucleotide binding,GO:003…	nucleotide binding
MLL Dimer	UBD	UBD	10537	FAT10, GABBR1, UBD-3	ubiquitin D		GO:0006508~proteolysis,GO:0009057~macromolecule catabolic process,GO:0019941~modification-dependent protein catabolic process,GO:0030163~protein catabolic process,GO:0043632~modification-dependent macromolecule catabolic process,GO:0044257~cellular protein catabolic process,GO:0044265~cellular macromolecule catabolic process,GO:0051603~proteolysis involved in cellular protein catabolic process,	proteolysis
MLL Dimer	UBQL4	UBQLN4	56893	A1U, A1Up, C1orf6, CIP75, UBIN	ubiquilin 4				GO:0005783~endoplasmic reticulum,GO:0005789~endoplasmic reticulum membrane,GO:0005829~cytosol,GO:0012505~endomembrane system,GO:0031090~organelle membrane,GO:0042175~nuclear envelope-endoplasmic reticulum network,GO:0044432~endoplasmic reticulum part,	GO:0042802~identical protein binding,	identical protein binding
MLL Dimer	USPL1	USPL1	10208	C13orf22, D13S106E, bA121O19.1	ubiquitin specific peptidase like 1		GO:0006508~proteolysis,GO:0006511~ubiquitin-dependent protein catabolic process,GO:0009057~macromolecule catabolic process,GO:0019941~modification-dependent protein catabolic process,GO:0030163~protein catabolic process,GO:0043632~modification-dependent macromolecule catabolic process,GO:0044257~cellular protein catabolic process,GO:0044265~cellular macromolecule catabolic process,GO:0051603~prot…	proteolysis		GO:0004221~ubiquitin thiolesterase activity,GO:0016790~thiolester hydrolase activity,	ubiquitin thiolesterase activity
MLL Dimer	UT14A	UTP14A	10813	NYCO16, SDCCAG16, dJ537K23.3	UTP14, U3 small nucleolar ribonucleoprotein, homolog A (yeast)		GO:0006364~rRNA processing,GO:0006396~RNA processing,GO:0016072~rRNA metabolic process,GO:0022613~ribonucleoprotein complex biogenesis,GO:0034470~ncRNA processing,GO:0034660~ncRNA metabolic process,GO:0042254~ribosome biogenesis,	rRNA processing	GO:0005730~nucleolus,GO:0030529~ribonucleoprotein complex,GO:0030684~preribosome,GO:0031974~membrane-enclosed lumen,GO:0031981~nuclear lumen,GO:0032040~small-subunit processome,GO:0043228~non-membrane-bounded organelle,GO:0043232~intracellular non-membrane-bounded organelle,GO:0043233~organelle lumen,GO:0070013~intracellular organelle lumen,
MLL Dimer	VASN	VASN	114990	SLITL2	vasorin				GO:0005576~extracellular region,GO:0016021~integral to membrane,GO:0031224~intrinsic to membrane,
MLL Dimer	VTNC	VTN	7448	V75, VN, VNT	vitronectin	The protein encoded by this gene is a member of the pexin family. It is found in serum and tissues and promotes cell adhesion and spreading, inhibits the membrane-damaging effect of the terminal cytolytic complement pathway, and binds to several serpin serine protease inhibitors. It is a secreted protein and exists in either a single chain form or a clipped, two chain form held together by a disu…	GO:0006955~immune response,GO:0007155~cell adhesion,GO:0007160~cell-matrix adhesion,GO:0010810~regulation of cell-substrate adhesion,GO:0010811~positive regulation of cell-substrate adhesion,GO:0022610~biological adhesion,GO:0030155~regulation of cell adhesion,GO:0030198~extracellular matrix organization,GO:0031589~cell-substrate adhesion,GO:0043062~extracellular structure organization,GO:0045785…	immune response	GO:0005576~extracellular region,GO:0005578~proteinaceous extracellular matrix,GO:0005615~extracellular space,GO:0031012~extracellular matrix,GO:0044421~extracellular region part,	GO:0001871~pattern binding,GO:0005044~scavenger receptor activity,GO:0005539~glycosaminoglycan binding,GO:0008201~heparin binding,GO:0030246~carbohydrate binding,GO:0030247~polysaccharide binding,GO:0050840~extracellular matrix binding,	pattern binding
MLL Dimer	YBOX3	YBX3P1	8531	CSDAP1	cold shock domain protein A; cold shock domain protein A pseudogene 1		GO:0000122~negative regulation of transcription from RNA polymerase II promoter,GO:0001701~in utero embryonic development,GO:0003006~reproductive developmental process,GO:0006350~transcription,GO:0006355~regulation of transcription, DNA-dependent,GO:0006357~regulation of transcription from RNA polymerase II promoter,GO:0007276~gamete generation,GO:0007283~spermatogenesis,GO:0007548~sex differenti…	negative regulation of transcription from RNA polymerase II promoter		GO:0003677~DNA binding,GO:0003690~double-stranded DNA binding,GO:0003697~single-stranded DNA binding,GO:0003700~transcription factor activity,GO:0003702~RNA polymerase II transcription factor activity,GO:0003712~transcription cofactor activity,GO:0003714~transcription corepressor activity,GO:0008134~transcription factor binding,GO:0016564~transcription repressor activity,GO:0030528~transcription …	DNA binding
MLL Dimer	YETS4	YEATS4	8089	4930573H17Rik, B230215M10Rik, GAS41, NUBI-1, YAF9	YEATS domain containing 4	The protein encoded by this gene is found in the nucleoli. It has high sequence homology to human MLLT1, and yeast and human MLLT3 proteins. Both MLLT1 and MLLT3 proteins belong to a class of transcription factors, indicating that the encoded protein might also represent a transcription factor. This protein is thought to be required for RNA transcription. This gene has been shown to be amplified …	GO:0000087~M phase of mitotic cell cycle,GO:0000278~mitotic cell cycle,GO:0000279~M phase,GO:0000280~nuclear division,GO:0006325~chromatin organization,GO:0006350~transcription,GO:0006355~regulation of transcription, DNA-dependent,GO:0006473~protein amino acid acetylation,GO:0007049~cell cycle,GO:0007067~mitosis,GO:0009891~positive regulation of biosynthetic process,GO:0010557~positive regulation…	M phase of mitotic cell cycle	GO:0000123~histone acetyltransferase complex,GO:0005654~nucleoplasm,GO:0016363~nuclear matrix,GO:0031974~membrane-enclosed lumen,GO:0031981~nuclear lumen,GO:0034399~nuclear periphery,GO:0035267~NuA4 histone acetyltransferase complex,GO:0043189~H4/H2A histone acetyltransferase complex,GO:0043233~organelle lumen,GO:0044451~nucleoplasm part,GO:0070013~intracellular organelle lumen,	GO:0003677~DNA binding,GO:0003700~transcription factor activity,GO:0005198~structural molecule activity,GO:0005200~structural constituent of cytoskeleton,GO:0008022~protein C-terminus binding,GO:0030528~transcription regulator activity,	DNA binding
MLL Dimer	ZHX1	ZHX1	11244	-	zinc fingers and homeoboxes 1	The members of the zinc fingers and homeoboxes gene family are nuclear homodimeric transcriptional repressors that interact with the A subunit of nuclear factor-Y (NF-YA) and contain two C2H2-type zinc fingers and five homeobox DNA-binding domains. This gene encodes member 1 of this gene family. In addition to forming homodimers, this protein heterodimerizes with members 2 and 3 of the zinc finge…	GO:0006350~transcription,GO:0006355~regulation of transcription, DNA-dependent,GO:0009890~negative regulation of biosynthetic process,GO:0010558~negative regulation of macromolecule biosynthetic process,GO:0010605~negative regulation of macromolecule metabolic process,GO:0010629~negative regulation of gene expression,GO:0016481~negative regulation of transcription,GO:0031327~negative regulation o…	transcription		GO:0003677~DNA binding,GO:0003700~transcription factor activity,GO:0008270~zinc ion binding,GO:0030528~transcription regulator activity,GO:0043167~ion binding,GO:0043169~cation binding,GO:0043565~sequence-specific DNA binding,GO:0046872~metal ion binding,GO:0046914~transition metal ion binding,	DNA binding
MLL Monomer	5NTC	NT5C2	22978	GMP, NT5B, PNT5, SPG45, SPG65, cN-II	5'-nucleotidase, cytosolic II	Purine 5-prime-nucleotidase (EC 3.1.3.5) preferentially hydrolyzes inosine 5-prime-monophosphate (IMP) and other purine nucleotides, and is allosterically activated by various compounds, including ATP. The enzyme is exclusively located in the cytoplasmic matrix of cells and may have a critical role in the maintenance of a constant composition of intracellular purine/pyrimidine nucleotides in coop…			GO:0005829~cytosol,	GO:0000166~nucleotide binding,GO:0000287~magnesium ion binding,GO:0008252~nucleotidase activity,GO:0008253~5'-nucleotidase activity,GO:0016791~phosphatase activity,GO:0043167~ion binding,GO:0043169~cation binding,GO:0046872~metal ion binding,	nucleotide binding
MLL Monomer	6PGD	PGD	5226	6PGD	phosphogluconate dehydrogenase	6-phosphogluconate dehydrogenase is the second dehydrogenase in the pentose phosphate shunt. Deficiency of this enzyme is generally asymptomatic, and the inheritance of this disorder is autosomal dominant. Hemolysis results from combined deficiency of 6-phosphogluconate dehydrogenase and 6-phosphogluconolactonase suggesting a synergism of the two enzymopathies. [provided by RefSeq],	GO:0005996~monosaccharide metabolic process,GO:0006006~glucose metabolic process,GO:0006007~glucose catabolic process,GO:0006098~pentose-phosphate shunt,GO:0006732~coenzyme metabolic process,GO:0006733~oxidoreduction coenzyme metabolic process,GO:0006739~NADP metabolic process,GO:0006769~nicotinamide metabolic process,GO:0009051~pentose-phosphate shunt, oxidative branch,GO:0009820~alkaloid metabo…	monosaccharide metabolic process		GO:0000166~nucleotide binding,GO:0004616~phosphogluconate dehydrogenase (decarboxylating) activity,GO:0048037~cofactor binding,GO:0050661~NADP or NADPH binding,GO:0050662~coenzyme binding,	nucleotide binding
MLL Monomer	A4D0W0	LSM8	51691	NAA38	LSM8 homolog, U6 small nuclear RNA associated (S. cerevisiae)	This gene is a member of the LSm family and encodes a protein with a closed barrel shape, made up of five anti-parallel beta strands and an alpha helix. The protein partners with six paralogs to form a heteroheptameric ring which transiently binds RNAs and is involved in the general maturation of RNA in the nucleus. [provided by RefSeq],	GO:0000375~RNA splicing, via transesterification reactions,GO:0000377~RNA splicing, via transesterification reactions with bulged adenosine as nucleophile,GO:0000398~nuclear mRNA splicing, via spliceosome,GO:0006396~RNA processing,GO:0006397~mRNA processing,GO:0008380~RNA splicing,GO:0016071~mRNA metabolic process,	RNA splicing	GO:0030529~ribonucleoprotein complex,	GO:0003723~RNA binding,GO:0017069~snRNA binding,GO:0017070~U6 snRNA binding,	RNA binding
MLL Monomer	AARSD1	AARSD1	80755	-	alanyl-tRNA synthetase domain containing 1		GO:0006399~tRNA metabolic process,GO:0006412~translation,GO:0006418~tRNA aminoacylation for protein translation,GO:0006419~alanyl-tRNA aminoacylation,GO:0034660~ncRNA metabolic process,GO:0043038~amino acid activation,GO:0043039~tRNA aminoacylation,	tRNA metabolic process		GO:0000166~nucleotide binding,GO:0001882~nucleoside binding,GO:0001883~purine nucleoside binding,GO:0004812~aminoacyl-tRNA ligase activity,GO:0004813~alanine-tRNA ligase activity,GO:0005524~ATP binding,GO:0016875~ligase activity, forming carbon-oxygen bonds,GO:0016876~ligase activity, forming aminoacyl-tRNA and related compounds,GO:0017076~purine nucleotide binding,GO:0030554~adenyl nucleotide bi…	nucleotide binding
MLL Monomer	ABCE1	ABCE1	6059	ABC38, OABP, RLI, RNASEL1, RNASELI, RNS4I	similar to ATP-binding cassette, sub-family E, member 1; ATP-binding cassette, sub-family E (OABP), member 1	The protein encoded by this gene is a member of the superfamily of ATP-binding cassette (ABC) transporters. ABC proteins transport various molecules across extra- and intra-cellular membranes. ABC genes are divided into seven distinct subfamilies (ABC1, MDR/TAP, MRP, ALD, OABP, GCN20, White). This protein is a member of the OABP subfamily. Alternatively referred to as the RNase L inhibitor, this …	GO:0006401~RNA catabolic process,GO:0009057~macromolecule catabolic process,GO:0009615~response to virus,GO:0044265~cellular macromolecule catabolic process,	RNA catabolic process	GO:0005739~mitochondrion,	GO:0000166~nucleotide binding,GO:0001882~nucleoside binding,GO:0001883~purine nucleoside binding,GO:0004857~enzyme inhibitor activity,GO:0005524~ATP binding,GO:0008428~ribonuclease inhibitor activity,GO:0009055~electron carrier activity,GO:0016887~ATPase activity,GO:0017076~purine nucleotide binding,GO:0030554~adenyl nucleotide binding,GO:0032553~ribonucleotide binding,GO:0032555~purine ribonucle…	nucleotide binding
MLL Monomer	ABT1	ABT1	29777	hABT1	activator of basal transcription 1	Basal transcription of genes by RNA polymerase II requires the interaction of TATA-binding protein (TBP) with the core region of class II promoters. Studies in mouse suggest that the protein encoded by this gene likely activates basal transcription from class II promoters by interaction with TBP and the class II promoter DNA. [provided by RefSeq],	GO:0006350~transcription,GO:0006351~transcription, DNA-dependent,GO:0006366~transcription from RNA polymerase II promoter,GO:0032774~RNA biosynthetic process,GO:0045449~regulation of transcription,	transcription	GO:0005654~nucleoplasm,GO:0005667~transcription factor complex,GO:0005730~nucleolus,GO:0031974~membrane-enclosed lumen,GO:0031981~nuclear lumen,GO:0043228~non-membrane-bounded organelle,GO:0043232~intracellular non-membrane-bounded organelle,GO:0043233~organelle lumen,GO:0044451~nucleoplasm part,GO:0070013~intracellular organelle lumen,	GO:0003677~DNA binding,GO:0003702~RNA polymerase II transcription factor activity,GO:0003712~transcription cofactor activity,GO:0003713~transcription coactivator activity,GO:0003723~RNA binding,GO:0008134~transcription factor binding,GO:0016251~general RNA polymerase II transcription factor activity,GO:0016563~transcription activator activity,GO:0030528~transcription regulator activity,	DNA binding
MLL Monomer	ACOX1	ACOX1	51	ACOX, PALMCOX, SCOX	acyl-Coenzyme A oxidase 1, palmitoyl	The protein encoded by this gene is the first enzyme of the fatty acid beta-oxidation pathway, which catalyzes the desaturation of acyl-CoAs to 2-trans-enoyl-CoAs. It donates electrons directly to molecular oxygen, thereby producing hydrogen peroxide. Defects in this gene result in pseudoneonatal adrenoleukodystrophy, a disease that is characterized by accumulation of very long chain fatty acids.…	GO:0006091~generation of precursor metabolites and energy,GO:0006631~fatty acid metabolic process,GO:0006635~fatty acid beta-oxidation,GO:0006690~icosanoid metabolic process,GO:0006692~prostanoid metabolic process,GO:0006693~prostaglandin metabolic process,GO:0007276~gamete generation,GO:0007283~spermatogenesis,GO:0009062~fatty acid catabolic process,GO:0016042~lipid catabolic process,GO:0016054~…	generation of precursor metabolites and energy	GO:0005739~mitochondrion,GO:0005777~peroxisome,GO:0005778~peroxisomal membrane,GO:0031090~organelle membrane,GO:0031903~microbody membrane,GO:0042579~microbody,GO:0044438~microbody part,GO:0044439~peroxisomal part,	GO:0000166~nucleotide binding,GO:0001882~nucleoside binding,GO:0001883~purine nucleoside binding,GO:0003995~acyl-CoA dehydrogenase activity,GO:0003997~acyl-CoA oxidase activity,GO:0009055~electron carrier activity,GO:0016634~oxidoreductase activity, acting on the CH-CH group of donors, oxygen as acceptor,GO:0017076~purine nucleotide binding,GO:0030554~adenyl nucleotide binding,GO:0047485~protein …	nucleotide binding
MLL Monomer	ACTR2	ACTR2	10097	ARP2	ARP2 actin-related protein 2 homolog (yeast)	The specific function of this gene has not yet been determined; however, the protein it encodes is known to be a major constituent of the ARP2/3 complex. This complex is located at the cell surface and is essential to cell shape and motility through lamellipodial actin assembly and protrusion. Two transcript variants encoding different isoforms have been found for this gene. [provided by RefSeq],	GO:0006928~cell motion,	cell motion	GO:0005856~cytoskeleton,GO:0005885~Arp2/3 protein complex,GO:0015629~actin cytoskeleton,GO:0042995~cell projection,GO:0043228~non-membrane-bounded organelle,GO:0043232~intracellular non-membrane-bounded organelle,GO:0044430~cytoskeletal part,	GO:0000166~nucleotide binding,GO:0001882~nucleoside binding,GO:0001883~purine nucleoside binding,GO:0003779~actin binding,GO:0005524~ATP binding,GO:0008092~cytoskeletal protein binding,GO:0017076~purine nucleotide binding,GO:0030554~adenyl nucleotide binding,GO:0032553~ribonucleotide binding,GO:0032555~purine ribonucleotide binding,GO:0032559~adenyl ribonucleotide binding,	nucleotide binding
MLL Monomer	ADT3	SLC25A6	293	2, 3, AAC3, ANT, ANT	solute carrier family 25 (mitochondrial carrier; adenine nucleotide translocator), member 6		GO:0006839~mitochondrial transport,GO:0006915~apoptosis,GO:0008219~cell death,GO:0012501~programmed cell death,GO:0016265~death,GO:0046907~intracellular transport,GO:0055085~transmembrane transport,	mitochondrial transport	GO:0005739~mitochondrion,GO:0005740~mitochondrial envelope,GO:0005743~mitochondrial inner membrane,GO:0005744~mitochondrial inner membrane presequence translocase complex,GO:0016021~integral to membrane,GO:0019866~organelle inner membrane,GO:0031090~organelle membrane,GO:0031224~intrinsic to membrane,GO:0031966~mitochondrial membrane,GO:0031967~organelle envelope,GO:0031975~envelope,GO:0044429~mi…	GO:0005471~ATP:ADP antiporter activity,GO:0015297~antiporter activity,GO:0015300~solute:solute antiporter activity,	ATP:ADP antiporter activity
MLL Monomer	AP1G1	AP1G1	164	ADTG, CLAPG1	adaptor-related protein complex 1, gamma 1 subunit	Adaptins are important components of clathrin-coated vesicles transporting ligand-receptor complexes from the plasma membrane or from the trans-Golgi network to lysosomes. The adaptin family of proteins is composed of four classes of molecules named alpha, beta-, beta prime- and gamma- adaptins. Adaptins, together with medium and small subunits, form a heterotetrameric complex called an adaptor, …	GO:0006886~intracellular protein transport,GO:0006892~post-Golgi vesicle-mediated transport,GO:0006897~endocytosis,GO:0008104~protein localization,GO:0010324~membrane invagination,GO:0015031~protein transport,GO:0016044~membrane organization,GO:0016192~vesicle-mediated transport,GO:0034613~cellular protein localization,GO:0045184~establishment of protein localization,GO:0046907~intracellular tran…	intracellular protein transport	GO:0000139~Golgi membrane,GO:0005794~Golgi apparatus,GO:0005829~cytosol,GO:0005886~plasma membrane,GO:0009898~internal side of plasma membrane,GO:0012505~endomembrane system,GO:0016023~cytoplasmic membrane-bounded vesicle,GO:0030117~membrane coat,GO:0030118~clathrin coat,GO:0030119~AP-type membrane coat adaptor complex,GO:0030131~clathrin adaptor complex,GO:0030135~coated vesicle,GO:0030136~clath…	GO:0008565~protein transporter activity,	protein transporter activity
MLL Monomer	AP1M1	AP1M1	8907	AP47, CLAPM2, CLTNM, MU-1A	adaptor-related protein complex 1, mu 1 subunit	The protein encoded by this gene is the medium chain of the trans-Golgi network clathrin-associated protein complex AP-1. The other components of this complex are beta-prime-adaptin, gamma-adaptin, and the small chain AP1S1. This complex is located at the Golgi vesicle and links clathrin to receptors in coated vesicles. These vesicles are involved in endocytosis and Golgi processing. Alternativel…	GO:0006886~intracellular protein transport,GO:0006892~post-Golgi vesicle-mediated transport,GO:0008104~protein localization,GO:0015031~protein transport,GO:0016044~membrane organization,GO:0016192~vesicle-mediated transport,GO:0034613~cellular protein localization,GO:0045184~establishment of protein localization,GO:0046907~intracellular transport,GO:0048193~Golgi vesicle transport,GO:0070727~cell…	intracellular protein transport	GO:0000139~Golgi membrane,GO:0005794~Golgi apparatus,GO:0005829~cytosol,GO:0005886~plasma membrane,GO:0009898~internal side of plasma membrane,GO:0012505~endomembrane system,GO:0030117~membrane coat,GO:0030118~clathrin coat,GO:0030119~AP-type membrane coat adaptor complex,GO:0030131~clathrin adaptor complex,GO:0031090~organelle membrane,GO:0031410~cytoplasmic vesicle,GO:0031982~vesicle,GO:0044431…
MLL Monomer	AP2B1	AP2B1	163	ADTB2, AP105B, AP2-BETA, CLAPB1	adaptor-related protein complex 2, beta 1 subunit	The protein encoded by this gene is one of two large chain components of the assembly protein complex 2, which serves to link clathrin to receptors in coated vesicles. The encoded protein is found on the cytoplasmic face of coated vesicles in the plasma membrane. Two transcript variants encoding different isoforms have been found for this gene. [provided by RefSeq],	GO:0002697~regulation of immune effector process,GO:0002831~regulation of response to biotic stimulus,GO:0006886~intracellular protein transport,GO:0008104~protein localization,GO:0015031~protein transport,GO:0016192~vesicle-mediated transport,GO:0034613~cellular protein localization,GO:0043900~regulation of multi-organism process,GO:0045184~establishment of protein localization,GO:0046907~intrac…	regulation of immune effector process	GO:0005829~cytosol,GO:0005886~plasma membrane,GO:0005905~coated pit,GO:0009898~internal side of plasma membrane,GO:0012505~endomembrane system,GO:0012506~vesicle membrane,GO:0016023~cytoplasmic membrane-bounded vesicle,GO:0030117~membrane coat,GO:0030118~clathrin coat,GO:0030119~AP-type membrane coat adaptor complex,GO:0030131~clathrin adaptor complex,GO:0030139~endocytic vesicle,GO:0030659~cytop…	GO:0008565~protein transporter activity,	protein transporter activity
MLL Monomer	ARC1A	ARPC1A	10552	Arc40, HEL-68, SOP2Hs, SOP2L	actin related protein 2/3 complex, subunit 1A, 41kDa	This gene encodes one of seven subunits of the human Arp2/3 protein complex. This subunit is a member of the SOP2 family of proteins and is most similar to the protein encoded by gene ARPC1B. The similarity between these two proteins suggests that they both may function as p41 subunit of the human Arp2/3 complex that has been implicated in the control of actin polymerization in cells. It is possi…	GO:0007010~cytoskeleton organization,GO:0008064~regulation of actin polymerization or depolymerization,GO:0030029~actin filament-based process,GO:0030036~actin cytoskeleton organization,GO:0030832~regulation of actin filament length,GO:0030833~regulation of actin filament polymerization,GO:0032271~regulation of protein polymerization,GO:0032535~regulation of cellular component size,GO:0032956~reg…	cytoskeleton organization	GO:0005856~cytoskeleton,GO:0015629~actin cytoskeleton,GO:0043228~non-membrane-bounded organelle,GO:0043232~intracellular non-membrane-bounded organelle,	GO:0003779~actin binding,GO:0008092~cytoskeletal protein binding,	actin binding
MLL Monomer	ARP3B	ACTR3B	57180	ARP11, ARP3BETA	ARP3 actin-related protein 3 homolog B (yeast)		GO:0008064~regulation of actin polymerization or depolymerization,GO:0030832~regulation of actin filament length,GO:0030833~regulation of actin filament polymerization,GO:0032271~regulation of protein polymerization,GO:0032535~regulation of cellular component size,GO:0032956~regulation of actin cytoskeleton organization,GO:0032970~regulation of actin filament-based process,GO:0033043~regulation o…	regulation of actin polymerization or depolymerization	GO:0005856~cytoskeleton,GO:0042995~cell projection,GO:0043228~non-membrane-bounded organelle,GO:0043232~intracellular non-membrane-bounded organelle,	GO:0000166~nucleotide binding,GO:0001882~nucleoside binding,GO:0001883~purine nucleoside binding,GO:0003779~actin binding,GO:0005524~ATP binding,GO:0008092~cytoskeletal protein binding,GO:0017076~purine nucleotide binding,GO:0030554~adenyl nucleotide binding,GO:0032553~ribonucleotide binding,GO:0032555~purine ribonucleotide binding,GO:0032559~adenyl ribonucleotide binding,	nucleotide binding
MLL Monomer	ARPC2	ARPC2	10109	ARC34, PNAS-139, p34-Arc	actin related protein 2/3 complex, subunit 2, 34kDa	This gene encodes one of seven subunits of the human Arp2/3 protein complex. The Arp2/3 protein complex has been implicated in the control of actin polymerization in cells and has been conserved through evolution. The exact role of the protein encoded by this gene, the p34 subunit, has yet to be determined. Two alternatively spliced variants have been characterized to date. Additional alternative…	GO:0006928~cell motion,GO:0008064~regulation of actin polymerization or depolymerization,GO:0010638~positive regulation of organelle organization,GO:0030832~regulation of actin filament length,GO:0030833~regulation of actin filament polymerization,GO:0030838~positive regulation of actin filament polymerization,GO:0031334~positive regulation of protein complex assembly,GO:0032271~regulation of pro…	cell motion	GO:0005794~Golgi apparatus,GO:0005856~cytoskeleton,GO:0005885~Arp2/3 protein complex,GO:0005886~plasma membrane,GO:0005912~adherens junction,GO:0005924~cell-substrate adherens junction,GO:0005925~focal adhesion,GO:0015629~actin cytoskeleton,GO:0016323~basolateral plasma membrane,GO:0030054~cell junction,GO:0030055~cell-substrate junction,GO:0031252~cell leading edge,GO:0042995~cell projection,GO:…	GO:0003779~actin binding,GO:0005198~structural molecule activity,GO:0005200~structural constituent of cytoskeleton,GO:0008092~cytoskeletal protein binding,	actin binding
MLL Monomer	ARPC3	ARPC3	10094	ARC21, p21-Arc	similar to actin related protein 2/3 complex subunit 3; hypothetical LOC729841; actin related protein 2/3 complex, subunit 3, 21kDa	This gene encodes one of seven subunits of the human Arp2/3 protein complex. The Arp2/3 protein complex has been implicated in the control of actin polymerization in cells and has been conserved through evolution. The exact role of the protein encoded by this gene, the p21 subunit, has yet to be determined. [provided by RefSeq],	GO:0006928~cell motion,GO:0008064~regulation of actin polymerization or depolymerization,GO:0030832~regulation of actin filament length,GO:0030833~regulation of actin filament polymerization,GO:0032271~regulation of protein polymerization,GO:0032535~regulation of cellular component size,GO:0032956~regulation of actin cytoskeleton organization,GO:0032970~regulation of actin filament-based process,…	cell motion	GO:0005856~cytoskeleton,GO:0005885~Arp2/3 protein complex,GO:0015629~actin cytoskeleton,GO:0030027~lamellipodium,GO:0031252~cell leading edge,GO:0042995~cell projection,GO:0043228~non-membrane-bounded organelle,GO:0043232~intracellular non-membrane-bounded organelle,GO:0044430~cytoskeletal part,	GO:0003779~actin binding,GO:0005198~structural molecule activity,GO:0005200~structural constituent of cytoskeleton,GO:0008092~cytoskeletal protein binding,	actin binding
MLL Monomer	ARPC4	ARPC4	10093	ARC20, P20-ARC	tubulin tyrosine ligase-like family, member 3; actin related protein 2/3 complex, subunit 4, 20kDa	This gene encodes one of seven subunits of the human Arp2/3 protein complex. The Arp2/3 protein complex has been implicated in the control of actin polymerization in cells and has been conserved through evolution. The exact role of the protein encoded by this gene, the p20 subunit, has yet to be determined. Three transcript variants encoding two distinct isoforms have been found for this gene. [p…	GO:0000226~microtubule cytoskeleton organization,GO:0000902~cell morphogenesis,GO:0001578~microtubule bundle formation,GO:0006461~protein complex assembly,GO:0007010~cytoskeleton organization,GO:0007015~actin filament organization,GO:0007017~microtubule-based process,GO:0008154~actin polymerization or depolymerization,GO:0018094~protein polyglycylation,GO:0030029~actin filament-based process,GO:0…	microtubule cytoskeleton organization	GO:0005856~cytoskeleton,GO:0005874~microtubule,GO:0005885~Arp2/3 protein complex,GO:0005929~cilium,GO:0005930~axoneme,GO:0015629~actin cytoskeleton,GO:0015630~microtubule cytoskeleton,GO:0035085~cilium axoneme,GO:0042995~cell projection,GO:0043228~non-membrane-bounded organelle,GO:0043232~intracellular non-membrane-bounded organelle,GO:0044430~cytoskeletal part,GO:0044441~cilium part,GO:0044463~c…	GO:0003779~actin binding,GO:0004835~tubulin-tyrosine ligase activity,GO:0008092~cytoskeletal protein binding,GO:0016879~ligase activity, forming carbon-nitrogen bonds,GO:0016881~acid-amino acid ligase activity,GO:0030674~protein binding, bridging,GO:0051015~actin filament binding,GO:0070735~protein-glycine ligase activity,GO:0070736~protein-glycine ligase activity, initiating,	actin binding
MLL Monomer	ATPG	ATP5C1	509	ATP5C, ATP5CL1	ATP synthase, H+ transporting, mitochondrial F1 complex, gamma polypeptide 1	This gene encodes a subunit of mitochondrial ATP synthase. Mitochondrial ATP synthase catalyzes ATP synthesis, utilizing an electrochemical gradient of protons across the inner membrane during oxidative phosphorylation. ATP synthase is composed of two linked multi-subunit complexes: the soluble catalytic core, F1, and the membrane-spanning component, Fo, comprising the proton channel. The catalyt…	GO:0006091~generation of precursor metabolites and energy,GO:0006119~oxidative phosphorylation,GO:0006163~purine nucleotide metabolic process,GO:0006164~purine nucleotide biosynthetic process,GO:0006754~ATP biosynthetic process,GO:0006793~phosphorus metabolic process,GO:0006796~phosphate metabolic process,GO:0006811~ion transport,GO:0006812~cation transport,GO:0006818~hydrogen transport,GO:000914…	generation of precursor metabolites and energy	GO:0000275~mitochondrial proton-transporting ATP synthase complex, catalytic core F(1),GO:0005739~mitochondrion,GO:0005740~mitochondrial envelope,GO:0005743~mitochondrial inner membrane,GO:0005753~mitochondrial proton-transporting ATP synthase complex,GO:0005759~mitochondrial matrix,GO:0016469~proton-transporting two-sector ATPase complex,GO:0019866~organelle inner membrane,GO:0031090~organelle m…	GO:0015077~monovalent inorganic cation transmembrane transporter activity,GO:0015078~hydrogen ion transmembrane transporter activity,GO:0015399~primary active transmembrane transporter activity,GO:0015405~P-P-bond-hydrolysis-driven transmembrane transporter activity,GO:0016820~hydrolase activity, acting on acid anhydrides, catalyzing transmembrane movement of substances,GO:0016887~ATPase activity…	monovalent inorganic cation transmembrane transporter activity
MLL Monomer	ATX1	ATXN1	6310	ATX1, D6S504E, SCA1	ataxin 1	The autosomal dominant cerebellar ataxias (ADCA) are a heterogeneous group of neurodegenerative disorders characterized by progressive degeneration of the cerebellum, brain stem and spinal cord. Clinically, ADCA has been divided into three groups: ADCA types I-III. ADCAI is genetically heterogeneous, with five genetic loci, designated spinocerebellar ataxia (SCA) 1, 2, 3, 4 and 6, being assigned …	GO:0006355~regulation of transcription, DNA-dependent,GO:0006357~regulation of transcription from RNA polymerase II promoter,GO:0006396~RNA processing,GO:0006873~cellular ion homeostasis,GO:0006913~nucleocytoplasmic transport,GO:0007267~cell-cell signaling,GO:0007268~synaptic transmission,GO:0007610~behavior,GO:0007611~learning or memory,GO:0007612~learning,GO:0007626~locomotory behavior,GO:00076…	regulation of transcription	GO:0005654~nucleoplasm,GO:0005730~nucleolus,GO:0016234~inclusion body,GO:0016363~nuclear matrix,GO:0031974~membrane-enclosed lumen,GO:0031981~nuclear lumen,GO:0034399~nuclear periphery,GO:0042272~nuclear RNA export factor complex,GO:0042405~nuclear inclusion body,GO:0043228~non-membrane-bounded organelle,GO:0043232~intracellular non-membrane-bounded organelle,GO:0043233~organelle lumen,GO:0044451…	GO:0003723~RNA binding,GO:0003727~single-stranded RNA binding,GO:0008022~protein C-terminus binding,GO:0008187~poly-pyrimidine tract binding,GO:0008266~poly(U) RNA binding,GO:0016564~transcription repressor activity,GO:0030528~transcription regulator activity,GO:0034046~poly(G) RNA binding,GO:0042802~identical protein binding,GO:0043621~protein self-association,GO:0070717~poly-purine tract bindin…	RNA binding
MLL Monomer	B2R4P8	NACA	4666	NACA1, skNAC	nascent polypeptide-associated complex alpha subunit		GO:0006350~transcription,GO:0006412~translation,GO:0008104~protein localization,GO:0015031~protein transport,GO:0045184~establishment of protein localization,	transcription	GO:0005854~nascent polypeptide-associated complex,	GO:0003677~DNA binding,	DNA binding
MLL Monomer	B3KMR5	RRP12	23223	KIAA0690	ribosomal RNA processing 12 homolog (S. cerevisiae)				GO:0005730~nucleolus,GO:0016021~integral to membrane,GO:0031224~intrinsic to membrane,GO:0031974~membrane-enclosed lumen,GO:0031981~nuclear lumen,GO:0043228~non-membrane-bounded organelle,GO:0043232~intracellular non-membrane-bounded organelle,GO:0043233~organelle lumen,GO:0070013~intracellular organelle lumen,
MLL Monomer	B4DEE8	MGMT	4255	-	O-6-methylguanine-DNA methyltransferase		GO:0006259~DNA metabolic process,GO:0006266~DNA ligation,GO:0006281~DNA repair,GO:0006307~DNA dealkylation,GO:0006974~response to DNA damage stimulus,GO:0010941~regulation of cell death,GO:0033554~cellular response to stress,GO:0042981~regulation of apoptosis,GO:0043067~regulation of programmed cell death,GO:0043281~regulation of caspase activity,GO:0051336~regulation of hydrolase activity,GO:005…	DNA metabolic process	GO:0005654~nucleoplasm,GO:0031974~membrane-enclosed lumen,GO:0031981~nuclear lumen,GO:0043233~organelle lumen,GO:0070013~intracellular organelle lumen,	GO:0003677~DNA binding,GO:0003908~methylated-DNA-[protein]-cysteine S-methyltransferase activity,GO:0008172~S-methyltransferase activity,GO:0008270~zinc ion binding,GO:0009008~DNA-methyltransferase activity,GO:0043167~ion binding,GO:0043169~cation binding,GO:0046872~metal ion binding,GO:0046914~transition metal ion binding,	DNA binding
MLL Monomer	B4DWW4	MCM3	4172	HCC5, P1-MCM3, P1.h, RLFB	minichromosome maintenance complex component 3	The protein encoded by this gene is one of the highly conserved mini-chromosome maintenance proteins (MCM) that are involved in the initiation of eukaryotic genome replication. The hexameric protein complex formed by MCM proteins is a key component of the pre-replication complex (pre_RC) and may be involved in the formation of replication forks and in the recruitment of other DNA replication rela…	GO:0006259~DNA metabolic process,GO:0006260~DNA replication,GO:0006261~DNA-dependent DNA replication,GO:0006270~DNA replication initiation,GO:0006350~transcription,GO:0007049~cell cycle,GO:0045449~regulation of transcription,	DNA metabolic process	GO:0000228~nuclear chromosome,GO:0005654~nucleoplasm,GO:0005657~replication fork,GO:0005658~alpha DNA polymerase:primase complex,GO:0005694~chromosome,GO:0005730~nucleolus,GO:0005813~centrosome,GO:0005815~microtubule organizing center,GO:0005856~cytoskeleton,GO:0015630~microtubule cytoskeleton,GO:0030894~replisome,GO:0031974~membrane-enclosed lumen,GO:0031981~nuclear lumen,GO:0032993~protein-DNA …	GO:0000166~nucleotide binding,GO:0001882~nucleoside binding,GO:0001883~purine nucleoside binding,GO:0003677~DNA binding,GO:0005524~ATP binding,GO:0017076~purine nucleotide binding,GO:0030554~adenyl nucleotide binding,GO:0032553~ribonucleotide binding,GO:0032555~purine ribonucleotide binding,GO:0032559~adenyl ribonucleotide binding,	nucleotide binding
MLL Monomer	B7Z8H0	ORC1	4998	HSORC1, ORC1L, PARC1	origin recognition complex, subunit 1-like (yeast)	The origin recognition complex (ORC) is a highly conserved six subunits protein complex essential for the initiation of the DNA replication in eukaryotic cells. Studies in yeast demonstrated that ORC binds specifically to origins of replication and serves as a platform for the assembly of additional initiation factors such as Cdc6 and Mcm proteins. The protein encoded by this gene is the largest …	GO:0006259~DNA metabolic process,GO:0006260~DNA replication,GO:0006261~DNA-dependent DNA replication,GO:0006270~DNA replication initiation,	DNA metabolic process	GO:0000808~origin recognition complex,GO:0005654~nucleoplasm,GO:0005694~chromosome,GO:0005829~cytosol,GO:0031974~membrane-enclosed lumen,GO:0031981~nuclear lumen,GO:0043228~non-membrane-bounded organelle,GO:0043232~intracellular non-membrane-bounded organelle,GO:0043233~organelle lumen,GO:0044427~chromosomal part,GO:0070013~intracellular organelle lumen,	GO:0000166~nucleotide binding,GO:0001882~nucleoside binding,GO:0001883~purine nucleoside binding,GO:0003677~DNA binding,GO:0005524~ATP binding,GO:0017076~purine nucleotide binding,GO:0030554~adenyl nucleotide binding,GO:0032553~ribonucleotide binding,GO:0032555~purine ribonucleotide binding,GO:0032559~adenyl ribonucleotide binding,	nucleotide binding
MLL Monomer	BCS1	BCS1L	617	BCS, BCS1, BJS, FLNMS, GRACILE, Hs.6719, MC3DN1, PTD, h-BCS	BCS1-like (yeast)	This gene encodes a homolog of the S. cerevisiae bcs1 protein which is involved in the assembly of complex III of the mitochondrial respiratory chain. The encoded protein does not contain a mitochondrial targeting sequence but experimental studies confirm that it is imported into mitochondria. Mutations in this gene are associated with mitochondrial complex III deficiency and the GRACILE syndrome…	GO:0006461~protein complex assembly,GO:0007005~mitochondrion organization,GO:0008535~respiratory chain complex IV assembly,GO:0010257~NADH dehydrogenase complex assembly,GO:0017004~cytochrome complex assembly,GO:0017062~respiratory chain complex III assembly,GO:0032981~mitochondrial respiratory chain complex I assembly,GO:0033108~mitochondrial respiratory chain complex assembly,GO:0033617~mitocho…	protein complex assembly	GO:0005739~mitochondrion,GO:0005740~mitochondrial envelope,GO:0005743~mitochondrial inner membrane,GO:0005746~mitochondrial respiratory chain,GO:0005750~mitochondrial respiratory chain complex III,GO:0016021~integral to membrane,GO:0019866~organelle inner membrane,GO:0031090~organelle membrane,GO:0031224~intrinsic to membrane,GO:0031966~mitochondrial membrane,GO:0031967~organelle envelope,GO:0031…	GO:0000166~nucleotide binding,GO:0001882~nucleoside binding,GO:0001883~purine nucleoside binding,GO:0005524~ATP binding,GO:0017076~purine nucleotide binding,GO:0030554~adenyl nucleotide binding,GO:0032553~ribonucleotide binding,GO:0032555~purine ribonucleotide binding,GO:0032559~adenyl ribonucleotide binding,	nucleotide binding
MLL Monomer	BIG1	ARFGEF1	10565	ARFGEP1, BIG1, P200	ADP-ribosylation factor guanine nucleotide-exchange factor 1(brefeldin A-inhibited)	ADP-ribosylation factors (ARFs) play an important role in intracellular vesicular trafficking. The protein encoded by this gene is involved in the activation of ARFs by accelerating replacement of bound GDP with GTP. It contains a Sec7 domain, which may be responsible for the guanine-nucleotide exchange activity and also the brefeldin A inhibition. [provided by RefSeq],	GO:0006887~exocytosis,GO:0016192~vesicle-mediated transport,GO:0032012~regulation of ARF protein signal transduction,GO:0032940~secretion by cell,GO:0046578~regulation of Ras protein signal transduction,GO:0046903~secretion,GO:0051056~regulation of small GTPase mediated signal transduction,	exocytosis		GO:0005083~small GTPase regulator activity,GO:0005085~guanyl-nucleotide exchange factor activity,GO:0005086~ARF guanyl-nucleotide exchange factor activity,GO:0005096~GTPase activator activity,GO:0008047~enzyme activator activity,GO:0008060~ARF GTPase activator activity,GO:0008092~cytoskeletal protein binding,GO:0017022~myosin binding,GO:0030695~GTPase regulator activity,GO:0060589~nucleoside-trip…	small GTPase regulator activity
MLL Monomer	BRCA1	BRCA1	672	BRCAI, BRCC1, BROVCA1, IRIS, PNCA4, PPP1R53, PSCP, RNF53	breast cancer 1, early onset	This gene encodes a nuclear phosphoprotein that plays a role in maintaining genomic stability, and it also acts as a tumor suppressor. The encoded protein combines with other tumor suppressors, DNA damage sensors, and signal transducers to form a large multi-subunit protein complex known as the BRCA1-associated genome surveillance complex (BASC). This gene product associates with RNA polymerase I…	GO:0000075~cell cycle checkpoint,GO:0000077~DNA damage checkpoint,GO:0000226~microtubule cytoskeleton organization,GO:0000724~double-strand break repair via homologous recombination,GO:0000725~recombinational repair,GO:0006259~DNA metabolic process,GO:0006260~DNA replication,GO:0006281~DNA repair,GO:0006282~regulation of DNA repair,GO:0006301~postreplication repair,GO:0006302~double-strand break …	cell cycle checkpoint	GO:0000151~ubiquitin ligase complex,GO:0000152~nuclear ubiquitin ligase complex,GO:0000793~condensed chromosome,GO:0000930~gamma-tubulin complex,GO:0000931~gamma-tubulin large complex,GO:0005654~nucleoplasm,GO:0005694~chromosome,GO:0005815~microtubule organizing center,GO:0005856~cytoskeleton,GO:0008274~gamma-tubulin ring complex,GO:0015630~microtubule cytoskeleton,GO:0030529~ribonucleoprotein co…	GO:0003677~DNA binding,GO:0003684~damaged DNA binding,GO:0003712~transcription cofactor activity,GO:0003713~transcription coactivator activity,GO:0004842~ubiquitin-protein ligase activity,GO:0008092~cytoskeletal protein binding,GO:0008134~transcription factor binding,GO:0008270~zinc ion binding,GO:0015631~tubulin binding,GO:0016563~transcription activator activity,GO:0016879~ligase activity, form…	DNA binding
MLL Monomer	BRX1	PITX2	5308	ARP1, Brx1, IDG2, IGDS, IGDS2, IHG2, IRID2, Otlx2, PTX2, RGS, RIEG, RIEG1, RS	paired-like homeodomain 2	This gene encodes a member of the RIEG/PITX homeobox family, which is in the bicoid class of homeodomain proteins. The encoded protein acts as a transcription factor and regulates procollagen lysyl hydroxylase gene expression. This protein plays a role in the terminal differentiation of somatotroph and lactotroph cell phenotypes, is involved in the development of the eye, tooth and abdominal orga…	GO:0006355~regulation of transcription, DNA-dependent,GO:0007368~determination of left/right symmetry,GO:0007389~pattern specification process,GO:0009799~determination of symmetry,GO:0009855~determination of bilateral symmetry,GO:0045449~regulation of transcription,GO:0051252~regulation of RNA metabolic process,	regulation of transcription	GO:0005654~nucleoplasm,GO:0005667~transcription factor complex,GO:0031974~membrane-enclosed lumen,GO:0031981~nuclear lumen,GO:0043233~organelle lumen,GO:0044451~nucleoplasm part,GO:0070013~intracellular organelle lumen,	GO:0003677~DNA binding,GO:0003700~transcription factor activity,GO:0008134~transcription factor binding,GO:0030528~transcription regulator activity,GO:0043565~sequence-specific DNA binding,	DNA binding
MLL Monomer	BSCL2	BSCL2	26580	GNG3LG, HMN5, SPG17	Bernardinelli-Seip congenital lipodystrophy 2 (seipin)	This gene encodes protein seipin, which is located in the endoplasmic reticulum and may be important for lipid droplet morphology. Mutations in this gene have been associated with congenital generalized lipodystrophy type 2 or Berardinelli-Seip syndrome, a rare autosomal recessive disease characterized by a near absence of adipose tissue and severe insulin resistance. Alternatively spliced transc…	GO:0008219~cell death,GO:0016265~death,	cell death	GO:0005783~endoplasmic reticulum,GO:0005789~endoplasmic reticulum membrane,GO:0012505~endomembrane system,GO:0016021~integral to membrane,GO:0030176~integral to endoplasmic reticulum membrane,GO:0031090~organelle membrane,GO:0031224~intrinsic to membrane,GO:0031227~intrinsic to endoplasmic reticulum membrane,GO:0031300~intrinsic to organelle membrane,GO:0031301~integral to organelle membrane,GO:0…
MLL Monomer	BTF3L4	BTF3L4	100131401	-
MLL Monomer	BYST	BYSL	705	BYSTIN	bystin-like	Bystin is expressed as a 2-kb major transcript and a 3.6-kb minor transcript in SNG-M cells and in human trophoblastic teratocarcinoma HT-H cells. Protein binding assays determined that bystin binds directly to trophinin and tastin, and that binding is enhanced when cytokeratins 8 and 18 are present. Immunocytochemistry of HT-H cells showed that bystin colocalizes with trophinin, tastin, and the …	GO:0007155~cell adhesion,GO:0007565~female pregnancy,GO:0022610~biological adhesion,GO:0022613~ribonucleoprotein complex biogenesis,GO:0042254~ribosome biogenesis,	cell adhesion	GO:0005730~nucleolus,GO:0031974~membrane-enclosed lumen,GO:0031981~nuclear lumen,GO:0043228~non-membrane-bounded organelle,GO:0043232~intracellular non-membrane-bounded organelle,GO:0043233~organelle lumen,GO:0070013~intracellular organelle lumen,
MLL Monomer	C9orf9	C9orf9	11092	-
MLL Monomer	CBS	CBS	875	HIP4	cystathionine-beta-synthase	The protein encoded by this gene acts as a homotetramer to catalyze the conversion of homocysteine to cystathionine, the first step in the transsulfuration pathway. The encoded protein is allosterically activated by adenosyl-methionine and uses pyridoxal phosphate as a cofactor. Defects in this gene can cause cystathionine beta-synthase deficiency (CBSD), which can lead to homocystinuria. [provid…	GO:0000096~sulfur amino acid metabolic process,GO:0000097~sulfur amino acid biosynthetic process,GO:0000098~sulfur amino acid catabolic process,GO:0001932~regulation of protein amino acid phosphorylation,GO:0006534~cysteine metabolic process,GO:0006535~cysteine biosynthetic process from serine,GO:0006563~L-serine metabolic process,GO:0006565~L-serine catabolic process,GO:0006790~sulfur metabolic …	sulfur amino acid metabolic process	GO:0005730~nucleolus,GO:0005829~cytosol,GO:0031974~membrane-enclosed lumen,GO:0031981~nuclear lumen,GO:0043228~non-membrane-bounded organelle,GO:0043232~intracellular non-membrane-bounded organelle,GO:0043233~organelle lumen,GO:0070013~intracellular organelle lumen,	GO:0004122~cystathionine beta-synthase activity,GO:0005506~iron ion binding,GO:0016836~hydro-lyase activity,GO:0019842~vitamin binding,GO:0019899~enzyme binding,GO:0020037~heme binding,GO:0030170~pyridoxal phosphate binding,GO:0031625~ubiquitin protein ligase binding,GO:0042802~identical protein binding,GO:0042803~protein homodimerization activity,GO:0043167~ion binding,GO:0043169~cation binding,…	cystathionine beta-synthase activity
MLL Monomer	CCNDBP1	CCNDBP1	23582	DIP1, GCIP, HHM	cyclin D-type binding-protein 1	This gene was identified by the interaction of its gene product with Grap2, a leukocyte-specific adaptor protein important for immune cell signaling. The protein encoded by this gene was shown to interact with cyclin D. Transfection of this gene in cells was reported to reduce the phosphorylation of Rb gene product by cyclin D-dependent protein kinase, and inhibit E2F1-mediated transcription acti…	GO:0007049~cell cycle,	cell cycle
MLL Monomer	CD158	CCDC158	339965	-
MLL Monomer	CDC14A	CDC14A	8556	cdc14, hCDC14	CDC14 cell division cycle 14 homolog A (S. cerevisiae)	The protein encoded by this gene is a member of the dual specificity protein tyrosine phosphatase family. It is highly similar to Saccharomyces cerevisiae Cdc14, a protein tyrosine phosphatase involved in the exit of cell mitosis and initiation of DNA replication, suggesting a role in cell cycle control. This protein has been shown to interact with, and dephosphorylate tumor suppressor protein p5…	GO:0006470~protein amino acid dephosphorylation,GO:0006793~phosphorus metabolic process,GO:0006796~phosphate metabolic process,GO:0007049~cell cycle,GO:0008283~cell proliferation,GO:0016311~dephosphorylation,GO:0051301~cell division,	protein amino acid dephosphorylation	GO:0005813~centrosome,GO:0005815~microtubule organizing center,GO:0005819~spindle,GO:0005856~cytoskeleton,GO:0015630~microtubule cytoskeleton,GO:0043228~non-membrane-bounded organelle,GO:0043232~intracellular non-membrane-bounded organelle,GO:0044430~cytoskeletal part,	GO:0004721~phosphoprotein phosphatase activity,GO:0004725~protein tyrosine phosphatase activity,GO:0008138~protein tyrosine/serine/threonine phosphatase activity,GO:0016791~phosphatase activity,	phosphoprotein phosphatase activity
MLL Monomer	CDC37	CDC37	11140	P50CDC37	cell division cycle 37 homolog (S. cerevisiae)	The protein encoded by this gene is highly similar to Cdc 37, a cell division cycle control protein of Sacchromyces cerevisiae. This protein is a molecular chaperone with specific function in cell signal transduction. It has been shown to form complex with Hsp90 and a variety of protein kinases including CDK4, CDK6, SRC, RAF-1, MOK, as well as eIF2 alpha kinases. It is thought to play a critical …	GO:0000079~regulation of cyclin-dependent protein kinase activity,GO:0001959~regulation of cytokine-mediated signaling pathway,GO:0006605~protein targeting,GO:0006886~intracellular protein transport,GO:0008104~protein localization,GO:0015031~protein transport,GO:0019220~regulation of phosphate metabolic process,GO:0034613~cellular protein localization,GO:0042325~regulation of phosphorylation,GO:0…	regulation of cyclin-dependent protein kinase activity	GO:0005829~cytosol,	GO:0031072~heat shock protein binding,GO:0051082~unfolded protein binding,GO:0051879~Hsp90 protein binding,	heat shock protein binding
MLL Monomer	CEBPZ	CEBPZ	10153	CBF, CBF2, HSP-CBF, NOC1	CCAAT/enhancer binding protein (C/EBP), zeta		GO:0006350~transcription,GO:0006351~transcription, DNA-dependent,GO:0006366~transcription from RNA polymerase II promoter,GO:0032774~RNA biosynthetic process,GO:0045449~regulation of transcription,	transcription		GO:0003677~DNA binding,	DNA binding
MLL Monomer	CENPR	ITGB3BP	23421	CENP-R, CENPR, HSU37139, NRIF3, TAP20	integrin beta 3 binding protein (beta3-endonexin)		GO:0006350~transcription,GO:0006915~apoptosis,GO:0006917~induction of apoptosis,GO:0007155~cell adhesion,GO:0008219~cell death,GO:0008624~induction of apoptosis by extracellular signals,GO:0010941~regulation of cell death,GO:0010942~positive regulation of cell death,GO:0012501~programmed cell death,GO:0012502~induction of programmed cell death,GO:0016265~death,GO:0022610~biological adhesion,GO:00…	transcription	GO:0000267~cell fraction,GO:0000775~chromosome, centromeric region,GO:0005624~membrane fraction,GO:0005626~insoluble fraction,GO:0005654~nucleoplasm,GO:0005694~chromosome,GO:0005829~cytosol,GO:0031974~membrane-enclosed lumen,GO:0031981~nuclear lumen,GO:0043228~non-membrane-bounded organelle,GO:0043232~intracellular non-membrane-bounded organelle,GO:0043233~organelle lumen,GO:0044427~chromosomal p…	GO:0008022~protein C-terminus binding,	protein C-terminus binding
MLL Monomer	CHMP6	CHMP6	79643	VPS20	chromatin modifying protein 6	CHMP6 belongs to the chromatin-modifying protein/charged multivesicular body protein (CHMP) family. These proteins are components of ESCRT-III (endosomal sorting complex required for transport III), a complex involved in degradation of surface receptor proteins and formation of endocytic multivesicular bodies (MVBs). Some CHMPs have both nuclear and cytoplasmic/vesicular distributions, and one su…	GO:0008104~protein localization,GO:0015031~protein transport,GO:0045184~establishment of protein localization,	protein localization	GO:0005768~endosome,GO:0005770~late endosome,GO:0010008~endosome membrane,GO:0012505~endomembrane system,GO:0031090~organelle membrane,GO:0031224~intrinsic to membrane,GO:0031225~anchored to membrane,GO:0031902~late endosome membrane,GO:0044440~endosomal part,	GO:0047485~protein N-terminus binding,	protein N-terminus binding
MLL Monomer	CIR1A	CIRH1A	84916	CIRHIN, NAIC, TEX292, UTP4	cirrhosis, autosomal recessive 1A (cirhin)	This gene encodes a WD40-repeat-containing protein that is localized to the nucleolus. Mutation of this gene causes North American Indian childhood cirrhosis, a severe intrahepatic cholestasis that results in transient neonatal jaundice, and progresses to periportal fibrosis and cirrhosis in childhood and adolescence. [provided by RefSeq],			GO:0005730~nucleolus,GO:0031974~membrane-enclosed lumen,GO:0031981~nuclear lumen,GO:0043228~non-membrane-bounded organelle,GO:0043232~intracellular non-membrane-bounded organelle,GO:0043233~organelle lumen,GO:0070013~intracellular organelle lumen,
MLL Monomer	CKS2	CKS2	1164	CKSHS2	CDC28 protein kinase regulatory subunit 2	CKS2 protein binds to the catalytic subunit of the cyclin dependent kinases and is essential for their biological function. The CKS2 mRNA is found to be expressed in different patterns through the cell cycle in HeLa cells, which reflects specialized role for the encoded protein. [provided by RefSeq],	GO:0000079~regulation of cyclin-dependent protein kinase activity,GO:0000226~microtubule cytoskeleton organization,GO:0000279~M phase,GO:0007010~cytoskeleton organization,GO:0007017~microtubule-based process,GO:0007049~cell cycle,GO:0007051~spindle organization,GO:0007126~meiosis,GO:0007127~meiosis I,GO:0007242~intracellular signaling cascade,GO:0008283~cell proliferation,GO:0019220~regulation of…	regulation of cyclin-dependent protein kinase activity		GO:0016538~cyclin-dependent protein kinase regulator activity,GO:0019207~kinase regulator activity,GO:0019887~protein kinase regulator activity,	cyclin-dependent protein kinase regulator activity
MLL Monomer	COF1	CFL1	1072	CFL, HEL-S-15	cofilin 1 (non-muscle)	Cofilin is a widely distributed intracellular actin-modulating protein that binds and depolymerizes filamentous F-actin and inhibits the polymerization of monomeric G-actin in a pH-dependent manner. It is involved in the translocation of actin-cofilin complex from cytoplasm to nucleus.[supplied by OMIM],	GO:0000902~cell morphogenesis,GO:0000910~cytokinesis,GO:0001101~response to acid,GO:0001667~ameboidal cell migration,GO:0001755~neural crest cell migration,GO:0001838~embryonic epithelial tube formation,GO:0001839~neural plate morphogenesis,GO:0001840~neural plate development,GO:0001841~neural tube formation,GO:0001842~neural fold formation,GO:0002009~morphogenesis of an epithelium,GO:0006468~pro…	cell morphogenesis	GO:0005856~cytoskeleton,GO:0005938~cell cortex,GO:0015629~actin cytoskeleton,GO:0016363~nuclear matrix,GO:0030863~cortical cytoskeleton,GO:0030864~cortical actin cytoskeleton,GO:0031974~membrane-enclosed lumen,GO:0031981~nuclear lumen,GO:0034399~nuclear periphery,GO:0043228~non-membrane-bounded organelle,GO:0043232~intracellular non-membrane-bounded organelle,GO:0043233~organelle lumen,GO:0044430…	GO:0003779~actin binding,GO:0008092~cytoskeletal protein binding,	actin binding
MLL Monomer	COX5A	COX5A	9377	COX, COX-VA, VA	cytochrome c oxidase subunit Va	Cytochrome c oxidase (COX) is the terminal enzyme of the mitochondrial respiratory chain. It is a multi-subunit enzyme complex that couples the transfer of electrons from cytochrome c to molecular oxygen and contributes to a proton electrochemical gradient across the inner mitochondrial membrane. The complex consists of 13 mitochondrial- and nuclear-encoded subunits. The mitochondrially-encoded s…	GO:0055114~oxidation reduction,	oxidation reduction	GO:0005739~mitochondrion,GO:0005740~mitochondrial envelope,GO:0005743~mitochondrial inner membrane,GO:0019866~organelle inner membrane,GO:0031090~organelle membrane,GO:0031966~mitochondrial membrane,GO:0031967~organelle envelope,GO:0031975~envelope,GO:0044429~mitochondrial part,	GO:0004129~cytochrome-c oxidase activity,GO:0005506~iron ion binding,GO:0009055~electron carrier activity,GO:0015002~heme-copper terminal oxidase activity,GO:0015077~monovalent inorganic cation transmembrane transporter activity,GO:0015078~hydrogen ion transmembrane transporter activity,GO:0016675~oxidoreductase activity, acting on heme group of donors,GO:0016676~oxidoreductase activity, acting o…	cytochrome-c oxidase activity
MLL Monomer	CSK21	CSNK2A1	1457	CK2A1, CKII, CSNK2A3	casein kinase 2, alpha 1 polypeptide pseudogene; casein kinase 2, alpha 1 polypeptide	Casein kinase II is a serine/threonine protein kinase that phosphorylates acidic proteins such as casein. The kinase exists as a tetramer and is composed of an alpha, an alpha-prime, and two beta subunits. The alpha subunits contain the catalytic activity while the beta subunits undergo autophosphorylation. The protein encoded by this gene represents the alpha subunit. While this gene is found on…	GO:0006468~protein amino acid phosphorylation,GO:0006793~phosphorus metabolic process,GO:0006796~phosphate metabolic process,GO:0007166~cell surface receptor linked signal transduction,GO:0016055~Wnt receptor signaling pathway,GO:0016310~phosphorylation,GO:0046777~protein amino acid autophosphorylation,	protein amino acid phosphorylation	GO:0000118~histone deacetylase complex,GO:0000228~nuclear chromosome,GO:0000785~chromatin,GO:0000790~nuclear chromatin,GO:0005654~nucleoplasm,GO:0005694~chromosome,GO:0005886~plasma membrane,GO:0016580~Sin3 complex,GO:0016581~NuRD complex,GO:0016585~chromatin remodeling complex,GO:0017053~transcriptional repressor complex,GO:0031974~membrane-enclosed lumen,GO:0031981~nuclear lumen,GO:0043228~non-…	GO:0000166~nucleotide binding,GO:0001882~nucleoside binding,GO:0001883~purine nucleoside binding,GO:0004672~protein kinase activity,GO:0004674~protein serine/threonine kinase activity,GO:0005524~ATP binding,GO:0008013~beta-catenin binding,GO:0017076~purine nucleotide binding,GO:0019208~phosphatase regulator activity,GO:0019888~protein phosphatase regulator activity,GO:0030554~adenyl nucleotide bi…	nucleotide binding
MLL Monomer	CSK22	CSNK2A2	1459	CK2A2, CSNK2A1	casein kinase 2, alpha prime polypeptide		GO:0006468~protein amino acid phosphorylation,GO:0006793~phosphorus metabolic process,GO:0006796~phosphate metabolic process,GO:0007166~cell surface receptor linked signal transduction,GO:0016055~Wnt receptor signaling pathway,GO:0016310~phosphorylation,GO:0051726~regulation of cell cycle,	protein amino acid phosphorylation		GO:0000166~nucleotide binding,GO:0001882~nucleoside binding,GO:0001883~purine nucleoside binding,GO:0004672~protein kinase activity,GO:0004674~protein serine/threonine kinase activity,GO:0005524~ATP binding,GO:0017076~purine nucleotide binding,GO:0030554~adenyl nucleotide binding,GO:0032553~ribonucleotide binding,GO:0032555~purine ribonucleotide binding,GO:0032559~adenyl ribonucleotide binding,GO…	nucleotide binding
MLL Monomer	CSK2B	CSNK2B	1460	CK2B, CK2N, CSK2B, G5A	lymphocyte antigen 6 complex, locus G5B; casein kinase 2, beta polypeptide	LY6G5B belongs to a cluster of leukocyte antigen-6 (LY6) genes located in the major histocompatibility complex (MHC) class III region on chromosome 6. Members of the LY6 superfamily typically contain 70 to 80 amino acids, including 8 to 10 cysteines. Most LY6 proteins are attached to the cell surface by a glycosylphosphatidylinositol (GPI) anchor that is directly involved in signal transduction (…	GO:0006952~defense response,GO:0006986~response to unfolded protein,GO:0007166~cell surface receptor linked signal transduction,GO:0007584~response to nutrient,GO:0009991~response to extracellular stimulus,GO:0010033~response to organic substance,GO:0016055~Wnt receptor signaling pathway,GO:0031667~response to nutrient levels,GO:0051789~response to protein stimulus,	defense response	GO:0005576~extracellular region,GO:0005829~cytosol,GO:0005956~protein kinase CK2 complex,	GO:0004672~protein kinase activity,GO:0004674~protein serine/threonine kinase activity,GO:0008134~transcription factor binding,GO:0008605~protein kinase CK2 regulator activity,GO:0019207~kinase regulator activity,GO:0019887~protein kinase regulator activity,GO:0019904~protein domain specific binding,GO:0042802~identical protein binding,GO:0051059~NF-kappaB binding,	protein kinase activity
MLL Monomer	CUL1	CUL1	8454	-	cullin 1		GO:0000082~G1/S transition of mitotic cell cycle,GO:0000278~mitotic cell cycle,GO:0006508~proteolysis,GO:0006511~ubiquitin-dependent protein catabolic process,GO:0006915~apoptosis,GO:0006917~induction of apoptosis,GO:0007049~cell cycle,GO:0007050~cell cycle arrest,GO:0008219~cell death,GO:0008283~cell proliferation,GO:0008285~negative regulation of cell proliferation,GO:0008629~induction of apopt…	G1/S transition of mitotic cell cycle	GO:0000151~ubiquitin ligase complex,GO:0005654~nucleoplasm,GO:0005829~cytosol,GO:0019005~SCF ubiquitin ligase complex,GO:0031461~cullin-RING ubiquitin ligase complex,GO:0031974~membrane-enclosed lumen,GO:0031981~nuclear lumen,GO:0043233~organelle lumen,GO:0070013~intracellular organelle lumen,	GO:0019899~enzyme binding,GO:0031625~ubiquitin protein ligase binding,	enzyme binding
MLL Monomer	DAZAP2	DAZAP2	9802	PRTB	DAZ associated protein 2	This gene encodes a proline-rich protein which interacts with the deleted in azoospermia (DAZ) and the deleted in azoospermia-like gene through the DAZ-like repeats. This protein also interacts with the transforming growth factor-beta signaling molecule SARA (Smad anchor for receptor activation), eukaryotic initiation factor 4G, and an E3 ubiquitinase that regulates its stability in splicing fact…				GO:0019904~protein domain specific binding,GO:0050699~WW domain binding,	protein domain specific binding
MLL Monomer	DCA13	DCAF13	25879	GM83, WDSOF1	WD repeats and SOF1 domain containing		GO:0006364~rRNA processing,GO:0006396~RNA processing,GO:0016072~rRNA metabolic process,GO:0022613~ribonucleoprotein complex biogenesis,GO:0034470~ncRNA processing,GO:0034660~ncRNA metabolic process,GO:0042254~ribosome biogenesis,	rRNA processing	GO:0005730~nucleolus,GO:0030529~ribonucleoprotein complex,GO:0031974~membrane-enclosed lumen,GO:0031981~nuclear lumen,GO:0043228~non-membrane-bounded organelle,GO:0043232~intracellular non-membrane-bounded organelle,GO:0043233~organelle lumen,GO:0070013~intracellular organelle lumen,
MLL Monomer	DCP2	DCP2	167227	NUDT20	DCP2 decapping enzyme homolog (S. cerevisiae)	DCP2 is a key component of an mRNA-decapping complex required for removal of the 5-prime cap from mRNA prior to its degradation from the 5-prime end (Fenger-Gron et al., 2005 [PubMed 16364915]).[supplied by OMIM],	GO:0000184~nuclear-transcribed mRNA catabolic process, nonsense-mediated decay,GO:0000956~nuclear-transcribed mRNA catabolic process,GO:0006401~RNA catabolic process,GO:0006402~mRNA catabolic process,GO:0009057~macromolecule catabolic process,GO:0016071~mRNA metabolic process,GO:0044265~cellular macromolecule catabolic process,	nuclear-transcribed mRNA catabolic process	GO:0000932~cytoplasmic mRNA processing body,GO:0030529~ribonucleoprotein complex,	GO:0003723~RNA binding,GO:0030145~manganese ion binding,GO:0043167~ion binding,GO:0043169~cation binding,GO:0046872~metal ion binding,GO:0046914~transition metal ion binding,	RNA binding
MLL Monomer	DDX18	DDX18	8886	MrDb	DEAD (Asp-Glu-Ala-Asp) box polypeptide 18	DEAD box proteins, characterized by the conserved motif Asp-Glu-Ala-Asp (DEAD), are putative RNA helicases. They are implicated in a number of cellular processes involving alteration of RNA secondary structure such as translation initiation, nuclear and mitochondrial splicing, and ribosome and spliceosome assembly. Based on their distribution patterns, some members of this family are believed to …				GO:0000166~nucleotide binding,GO:0001882~nucleoside binding,GO:0001883~purine nucleoside binding,GO:0003723~RNA binding,GO:0003724~RNA helicase activity,GO:0004004~ATP-dependent RNA helicase activity,GO:0004386~helicase activity,GO:0005524~ATP binding,GO:0008026~ATP-dependent helicase activity,GO:0008186~RNA-dependent ATPase activity,GO:0016887~ATPase activity,GO:0017076~purine nucleotide binding…	nucleotide binding
MLL Monomer	DDX24	DDX24	57062	-	DEAD (Asp-Glu-Ala-Asp) box polypeptide 24	DEAD box proteins, characterized by the conserved motif Asp-Glu-Ala-Asp (DEAD), are putative RNA helicases. They are implicated in a number of cellular processes involving alteration of RNA secondary structure such as translation initiation, nuclear and mitochondrial splicing, and ribosome and spliceosome assembly. Based on their distribution patterns, some members of this family are believed to …			GO:0005730~nucleolus,GO:0031974~membrane-enclosed lumen,GO:0031981~nuclear lumen,GO:0043228~non-membrane-bounded organelle,GO:0043232~intracellular non-membrane-bounded organelle,GO:0043233~organelle lumen,GO:0070013~intracellular organelle lumen,	GO:0000166~nucleotide binding,GO:0001882~nucleoside binding,GO:0001883~purine nucleoside binding,GO:0003723~RNA binding,GO:0003724~RNA helicase activity,GO:0004004~ATP-dependent RNA helicase activity,GO:0004386~helicase activity,GO:0005524~ATP binding,GO:0008026~ATP-dependent helicase activity,GO:0008186~RNA-dependent ATPase activity,GO:0016887~ATPase activity,GO:0017076~purine nucleotide binding…	nucleotide binding
MLL Monomer	DDX27	DDX27	55661	DRS1, Drs1p, PP3241, RHLP, dJ686N3.1	DEAD (Asp-Glu-Ala-Asp) box polypeptide 27	DEAD box proteins, characterized by the conserved motif Asp-Glu-Ala-Asp (DEAD), are putative RNA helicases. They are implicated in a number of cellular processes involving alteration of RNA secondary structure such as translation initiation, nuclear and mitochondrial splicing, and ribosome and spliceosome assembly. Based on their distribution patterns, some members of this family are believed to …				GO:0000166~nucleotide binding,GO:0001882~nucleoside binding,GO:0001883~purine nucleoside binding,GO:0004386~helicase activity,GO:0005524~ATP binding,GO:0008026~ATP-dependent helicase activity,GO:0016887~ATPase activity,GO:0017076~purine nucleotide binding,GO:0030554~adenyl nucleotide binding,GO:0032553~ribonucleotide binding,GO:0032555~purine ribonucleotide binding,GO:0032559~adenyl ribonucleotid…	nucleotide binding
MLL Monomer	DDX31	DDX31	64794	PPP1R25	DEAD (Asp-Glu-Ala-Asp) box polypeptide 31	DEAD box proteins, characterized by the conserved motif Asp-Glu-Ala-Asp (DEAD), are putative RNA helicases. They are implicated in a number of cellular processes involving alteration of RNA secondary structure such as translation initiation, nuclear and mitochondrial splicing, and ribosome and spliceosome assembly. Based on their distribution patterns, some members of this DEAD box protein family…			GO:0005730~nucleolus,GO:0031974~membrane-enclosed lumen,GO:0031981~nuclear lumen,GO:0043228~non-membrane-bounded organelle,GO:0043232~intracellular non-membrane-bounded organelle,GO:0043233~organelle lumen,GO:0070013~intracellular organelle lumen,	GO:0000166~nucleotide binding,GO:0001882~nucleoside binding,GO:0001883~purine nucleoside binding,GO:0003723~RNA binding,GO:0004386~helicase activity,GO:0005524~ATP binding,GO:0008026~ATP-dependent helicase activity,GO:0016887~ATPase activity,GO:0017076~purine nucleotide binding,GO:0030554~adenyl nucleotide binding,GO:0032553~ribonucleotide binding,GO:0032555~purine ribonucleotide binding,GO:00325…	nucleotide binding
MLL Monomer	DDX49	DDX49	54555	R27090_2	DEAD (Asp-Glu-Ala-Asp) box polypeptide 49					GO:0000166~nucleotide binding,GO:0001882~nucleoside binding,GO:0001883~purine nucleoside binding,GO:0003723~RNA binding,GO:0004386~helicase activity,GO:0005524~ATP binding,GO:0008026~ATP-dependent helicase activity,GO:0016887~ATPase activity,GO:0017076~purine nucleotide binding,GO:0030554~adenyl nucleotide binding,GO:0032553~ribonucleotide binding,GO:0032555~purine ribonucleotide binding,GO:00325…	nucleotide binding
MLL Monomer	DDX5	DDX5	1655	G17P1, HLR1, HUMP68, p68	DEAD (Asp-Glu-Ala-Asp) box polypeptide 5	DEAD box proteins, characterized by the conserved motif Asp-Glu-Ala-Asp (DEAD), are putative RNA helicases. They are implicated in a number of cellular processes involving alteration of RNA secondary structure, such as translation initiation, nuclear and mitochondrial splicing, and ribosome and spliceosome assembly. Based on their distribution patterns, some members of this family are believed to…	GO:0006396~RNA processing,GO:0006397~mRNA processing,GO:0008361~regulation of cell size,GO:0008380~RNA splicing,GO:0009891~positive regulation of biosynthetic process,GO:0010557~positive regulation of macromolecule biosynthetic process,GO:0010604~positive regulation of macromolecule metabolic process,GO:0010628~positive regulation of gene expression,GO:0016049~cell growth,GO:0016071~mRNA metaboli…	RNA processing	GO:0005681~spliceosome,GO:0005730~nucleolus,GO:0030529~ribonucleoprotein complex,GO:0031974~membrane-enclosed lumen,GO:0031981~nuclear lumen,GO:0043228~non-membrane-bounded organelle,GO:0043232~intracellular non-membrane-bounded organelle,GO:0043233~organelle lumen,GO:0070013~intracellular organelle lumen,	GO:0000166~nucleotide binding,GO:0001882~nucleoside binding,GO:0001883~purine nucleoside binding,GO:0003712~transcription cofactor activity,GO:0003723~RNA binding,GO:0003724~RNA helicase activity,GO:0004386~helicase activity,GO:0005524~ATP binding,GO:0008026~ATP-dependent helicase activity,GO:0008134~transcription factor binding,GO:0016887~ATPase activity,GO:0017076~purine nucleotide binding,GO:0…	nucleotide binding
MLL Monomer	DDX52	DDX52	11056	HUSSY19, ROK1	DEAD (Asp-Glu-Ala-Asp) box polypeptide 52				GO:0005730~nucleolus,GO:0031974~membrane-enclosed lumen,GO:0031981~nuclear lumen,GO:0043228~non-membrane-bounded organelle,GO:0043232~intracellular non-membrane-bounded organelle,GO:0043233~organelle lumen,GO:0070013~intracellular organelle lumen,	GO:0000166~nucleotide binding,GO:0001882~nucleoside binding,GO:0001883~purine nucleoside binding,GO:0003723~RNA binding,GO:0004386~helicase activity,GO:0005524~ATP binding,GO:0008026~ATP-dependent helicase activity,GO:0016887~ATPase activity,GO:0017076~purine nucleotide binding,GO:0030554~adenyl nucleotide binding,GO:0032553~ribonucleotide binding,GO:0032555~purine ribonucleotide binding,GO:00325…	nucleotide binding
MLL Monomer	DDX54	DDX54	79039	DP97	DEAD (Asp-Glu-Ala-Asp) box polypeptide 54	This gene encodes a member of the DEAD box protein family. DEAD box proteins, characterized by the conserved motif Asp-Glu-Ala-Asp (DEAD), are putative RNA helicases. They are implicated in a number of cellular processes involving alteration of RNA secondary structure such as translation initiation, nuclear and mitochondrial splicing, and ribosome and spliceosome assembly. Based on their distribu…	GO:0006350~transcription,GO:0006396~RNA processing,GO:0007242~intracellular signaling cascade,GO:0030518~steroid hormone receptor signaling pathway,GO:0030520~estrogen receptor signaling pathway,GO:0030522~intracellular receptor-mediated signaling pathway,GO:0045449~regulation of transcription,	transcription	GO:0005730~nucleolus,GO:0031974~membrane-enclosed lumen,GO:0031981~nuclear lumen,GO:0043228~non-membrane-bounded organelle,GO:0043232~intracellular non-membrane-bounded organelle,GO:0043233~organelle lumen,GO:0070013~intracellular organelle lumen,	GO:0000166~nucleotide binding,GO:0001882~nucleoside binding,GO:0001883~purine nucleoside binding,GO:0003712~transcription cofactor activity,GO:0003714~transcription corepressor activity,GO:0003723~RNA binding,GO:0003724~RNA helicase activity,GO:0004004~ATP-dependent RNA helicase activity,GO:0004386~helicase activity,GO:0005524~ATP binding,GO:0008026~ATP-dependent helicase activity,GO:0008134~tran…	nucleotide binding
MLL Monomer	DDX55	DDX55	57696	-	DEAD (Asp-Glu-Ala-Asp) box polypeptide 55	This gene encodes a member of the DEAD box protein family. DEAD box proteins, characterized by the conserved motif Asp-Glu-Ala-Asp (DEAD), are putative RNA helicases. They are implicated in a number of cellular processes involving alteration of RNA secondary structure, such as translation initiation, nuclear and mitochondrial splicing, and ribosome and spliceosome assembly. Based on their distrib…				GO:0000166~nucleotide binding,GO:0001882~nucleoside binding,GO:0001883~purine nucleoside binding,GO:0003723~RNA binding,GO:0004386~helicase activity,GO:0005524~ATP binding,GO:0008026~ATP-dependent helicase activity,GO:0016887~ATPase activity,GO:0017076~purine nucleotide binding,GO:0030554~adenyl nucleotide binding,GO:0032553~ribonucleotide binding,GO:0032555~purine ribonucleotide binding,GO:00325…	nucleotide binding
MLL Monomer	DDX56	DDX56	54606	DDX21, DDX26, NOH61	DEAD (Asp-Glu-Ala-Asp) box polypeptide 56	This gene encodes a member of the DEAD box protein family. DEAD box proteins, characterized by the conserved motif Asp-Glu-Ala-Asp (DEAD), are putative RNA helicases. They are implicated in a number of cellular processes involving alteration of RNA secondary structure such as translation initiation, nuclear and mitochondrial splicing, and ribosome and spliceosome assembly. Based on their distribu…	GO:0006364~rRNA processing,GO:0006396~RNA processing,GO:0016072~rRNA metabolic process,GO:0022613~ribonucleoprotein complex biogenesis,GO:0034470~ncRNA processing,GO:0034660~ncRNA metabolic process,GO:0042254~ribosome biogenesis,	rRNA processing	GO:0005730~nucleolus,GO:0031974~membrane-enclosed lumen,GO:0031981~nuclear lumen,GO:0043228~non-membrane-bounded organelle,GO:0043232~intracellular non-membrane-bounded organelle,GO:0043233~organelle lumen,GO:0070013~intracellular organelle lumen,	GO:0000166~nucleotide binding,GO:0001882~nucleoside binding,GO:0001883~purine nucleoside binding,GO:0003723~RNA binding,GO:0003724~RNA helicase activity,GO:0004004~ATP-dependent RNA helicase activity,GO:0004386~helicase activity,GO:0005524~ATP binding,GO:0008026~ATP-dependent helicase activity,GO:0008186~RNA-dependent ATPase activity,GO:0016887~ATPase activity,GO:0017076~purine nucleotide binding…	nucleotide binding
MLL Monomer	DHX15	DHX15	1665	DBP1, DDX15, HRH2, PRP43, PRPF43, PrPp43p	DEAH (Asp-Glu-Ala-His) box polypeptide 15	The protein encoded by this gene is a putative ATP-dependent RNA helicase implicated in pre-mRNA splicing. [provided by RefSeq],	GO:0006396~RNA processing,GO:0006397~mRNA processing,GO:0008380~RNA splicing,GO:0016071~mRNA metabolic process,	RNA processing	GO:0005681~spliceosome,GO:0005689~U12-dependent spliceosome,GO:0030529~ribonucleoprotein complex,	GO:0000166~nucleotide binding,GO:0001882~nucleoside binding,GO:0001883~purine nucleoside binding,GO:0003724~RNA helicase activity,GO:0004386~helicase activity,GO:0005524~ATP binding,GO:0008026~ATP-dependent helicase activity,GO:0016887~ATPase activity,GO:0017076~purine nucleotide binding,GO:0030554~adenyl nucleotide binding,GO:0032553~ribonucleotide binding,GO:0032555~purine ribonucleotide bindin…	nucleotide binding
MLL Monomer	DIM1	TXNL4A	10907	DIB1, DIM1, HsT161, SNRNP15, TXNL4, U5-15kD	thioredoxin-like 4A		GO:0000087~M phase of mitotic cell cycle,GO:0000245~spliceosome assembly,GO:0000278~mitotic cell cycle,GO:0000279~M phase,GO:0000280~nuclear division,GO:0000375~RNA splicing, via transesterification reactions,GO:0000377~RNA splicing, via transesterification reactions with bulged adenosine as nucleophile,GO:0000398~nuclear mRNA splicing, via spliceosome,GO:0006396~RNA processing,GO:0006397~mRNA pr…	M phase of mitotic cell cycle	GO:0005681~spliceosome,GO:0030529~ribonucleoprotein complex,	GO:0031202~RNA splicing factor activity, transesterification mechanism,	RNA splicing factor activity
MLL Monomer	DKC1	DKC1	1736	CBF5, DKC, DKCX, NAP57, NOLA4, XAP101	dyskeratosis congenita 1, dyskerin	This gene is a member of the H/ACA snoRNPs (small nucleolar ribonucleoproteins) gene family. snoRNPs are involved in various aspects of rRNA processing and modification and have been classified into two families: C/D and H/ACA. The H/ACA snoRNPs also include the NOLA1, 2 and 3 proteins. The protein encoded by this gene and the three NOLA proteins localize to the dense fibrillar components of nucl…	GO:0000723~telomere maintenance,GO:0001522~pseudouridine synthesis,GO:0006259~DNA metabolic process,GO:0006260~DNA replication,GO:0006278~RNA-dependent DNA replication,GO:0006364~rRNA processing,GO:0006396~RNA processing,GO:0007004~telomere maintenance via telomerase,GO:0008283~cell proliferation,GO:0009451~RNA modification,GO:0010833~telomere maintenance via telomere lengthening,GO:0016072~rRNA …	telomere maintenance	GO:0005654~nucleoplasm,GO:0005697~telomerase holoenzyme complex,GO:0005730~nucleolus,GO:0015030~Cajal body,GO:0016604~nuclear body,GO:0030529~ribonucleoprotein complex,GO:0031974~membrane-enclosed lumen,GO:0031981~nuclear lumen,GO:0043228~non-membrane-bounded organelle,GO:0043232~intracellular non-membrane-bounded organelle,GO:0043233~organelle lumen,GO:0044451~nucleoplasm part,GO:0070013~intrace…	GO:0003720~telomerase activity,GO:0003723~RNA binding,GO:0003964~RNA-directed DNA polymerase activity,GO:0009982~pseudouridine synthase activity,GO:0016779~nucleotidyltransferase activity,GO:0016866~intramolecular transferase activity,GO:0034061~DNA polymerase activity,	telomerase activity
MLL Monomer	DNMT3L	DNMT3L	29947	-	DNA (cytosine-5-)-methyltransferase 3-like	CpG methylation is an epigenetic modification that is important for embryonic development, imprinting, and X-chromosome inactivation. Studies in mice have demonstrated that DNA methylation is required for mammalian development. This gene encodes a nuclear protein with similarity to DNA methyltransferases. This protein is not thought to function as a DNA methyltransferase as it does not contain th…	GO:0001701~in utero embryonic development,GO:0006259~DNA metabolic process,GO:0006304~DNA modification,GO:0006305~DNA alkylation,GO:0006306~DNA methylation,GO:0006349~genetic imprinting,GO:0006730~one-carbon metabolic process,GO:0007276~gamete generation,GO:0007283~spermatogenesis,GO:0009792~embryonic development ending in birth or egg hatching,GO:0019953~sexual reproduction,GO:0032259~methylatio…	in utero embryonic development	GO:0000228~nuclear chromosome,GO:0000785~chromatin,GO:0000790~nuclear chromatin,GO:0000792~heterochromatin,GO:0000793~condensed chromosome,GO:0000794~condensed nuclear chromosome,GO:0005694~chromosome,GO:0005720~nuclear heterochromatin,GO:0005829~cytosol,GO:0043228~non-membrane-bounded organelle,GO:0043232~intracellular non-membrane-bounded organelle,GO:0044427~chromosomal part,GO:0044454~nuclear…	GO:0008047~enzyme activator activity,GO:0008270~zinc ion binding,GO:0016564~transcription repressor activity,GO:0019899~enzyme binding,GO:0030528~transcription regulator activity,GO:0043167~ion binding,GO:0043169~cation binding,GO:0046872~metal ion binding,GO:0046914~transition metal ion binding,	enzyme activator activity
MLL Monomer	DPOA2	POLA2	23649	-	polymerase (DNA directed), alpha 2 (70kD subunit)		GO:0000060~protein import into nucleus, translocation,GO:0006259~DNA metabolic process,GO:0006260~DNA replication,GO:0006605~protein targeting,GO:0006606~protein import into nucleus,GO:0006886~intracellular protein transport,GO:0006913~nucleocytoplasmic transport,GO:0008104~protein localization,GO:0015031~protein transport,GO:0017038~protein import,GO:0033365~protein localization in organelle,GO:…	protein import into nucleus	GO:0000228~nuclear chromosome,GO:0005654~nucleoplasm,GO:0005657~replication fork,GO:0005658~alpha DNA polymerase:primase complex,GO:0005694~chromosome,GO:0030894~replisome,GO:0031974~membrane-enclosed lumen,GO:0031981~nuclear lumen,GO:0032993~protein-DNA complex,GO:0043228~non-membrane-bounded organelle,GO:0043232~intracellular non-membrane-bounded organelle,GO:0043233~organelle lumen,GO:0043596~…	GO:0003677~DNA binding,GO:0003887~DNA-directed DNA polymerase activity,GO:0016779~nucleotidyltransferase activity,GO:0034061~DNA polymerase activity,GO:0046982~protein heterodimerization activity,GO:0046983~protein dimerization activity,	DNA binding
MLL Monomer	DPOE1	POLE	5426	CRCS12, FILS, POLE1	polymerase (DNA directed), epsilon		GO:0000082~G1/S transition of mitotic cell cycle,GO:0000278~mitotic cell cycle,GO:0000731~DNA synthesis during DNA repair,GO:0006259~DNA metabolic process,GO:0006260~DNA replication,GO:0006281~DNA repair,GO:0006289~nucleotide-excision repair,GO:0006297~nucleotide-excision repair, DNA gap filling,GO:0006974~response to DNA damage stimulus,GO:0007049~cell cycle,GO:0022402~cell cycle process,GO:0022…	G1/S transition of mitotic cell cycle	GO:0005654~nucleoplasm,GO:0031974~membrane-enclosed lumen,GO:0031981~nuclear lumen,GO:0043233~organelle lumen,GO:0070013~intracellular organelle lumen,	GO:0000166~nucleotide binding,GO:0003677~DNA binding,GO:0003682~chromatin binding,GO:0003887~DNA-directed DNA polymerase activity,GO:0008270~zinc ion binding,GO:0016779~nucleotidyltransferase activity,GO:0034061~DNA polymerase activity,GO:0043167~ion binding,GO:0043169~cation binding,GO:0046872~metal ion binding,GO:0046914~transition metal ion binding,	nucleotide binding
MLL Monomer	E9KL35	GNB2L1	10399	Gnb2-rs1, H12.3, HLC-7, PIG21, RACK1	guanine nucleotide binding protein (G protein), beta polypeptide 2-like 1				GO:0005886~plasma membrane,GO:0043025~cell soma,	GO:0019899~enzyme binding,GO:0019902~phosphatase binding,GO:0019903~protein phosphatase binding,	enzyme binding
MLL Monomer	EBP2	EBNA1BP2	10969	EBP2, NOBP, P40	EBNA1 binding protein 2		GO:0022613~ribonucleoprotein complex biogenesis,GO:0042254~ribosome biogenesis,	ribonucleoprotein complex biogenesis	GO:0000267~cell fraction,GO:0005624~membrane fraction,GO:0005626~insoluble fraction,GO:0005730~nucleolus,GO:0031974~membrane-enclosed lumen,GO:0031981~nuclear lumen,GO:0043228~non-membrane-bounded organelle,GO:0043232~intracellular non-membrane-bounded organelle,GO:0043233~organelle lumen,GO:0070013~intracellular organelle lumen,
MLL Monomer	EDEM1	EDEM1	9695	EDEM	ER degradation enhancer, mannosidase alpha-like 1		GO:0006508~proteolysis,GO:0006511~ubiquitin-dependent protein catabolic process,GO:0006986~response to unfolded protein,GO:0009057~macromolecule catabolic process,GO:0010033~response to organic substance,GO:0010498~proteasomal protein catabolic process,GO:0019941~modification-dependent protein catabolic process,GO:0030163~protein catabolic process,GO:0030433~ER-associated protein catabolic proces…	proteolysis	GO:0005783~endoplasmic reticulum,GO:0005789~endoplasmic reticulum membrane,GO:0012505~endomembrane system,GO:0016021~integral to membrane,GO:0030176~integral to endoplasmic reticulum membrane,GO:0031090~organelle membrane,GO:0031224~intrinsic to membrane,GO:0031227~intrinsic to endoplasmic reticulum membrane,GO:0031300~intrinsic to organelle membrane,GO:0031301~integral to organelle membrane,GO:0…	GO:0004571~mannosyl-oligosaccharide 1,2-alpha-mannosidase activity,GO:0005509~calcium ion binding,GO:0015923~mannosidase activity,GO:0015924~mannosyl-oligosaccharide mannosidase activity,GO:0043167~ion binding,GO:0043169~cation binding,GO:0046872~metal ion binding,	mannosyl-oligosaccharide 1
MLL Monomer	EF1G	EEF1G	1937	EF1G, GIG35	eukaryotic translation elongation factor 1 gamma	This gene encodes a subunit of the elongation factor-1 complex, which is responsible for the enzymatic delivery of aminoacyl tRNAs to the ribosome. This subunit contains an N-terminal glutathione transferase domain, which may be involved in regulating the assembly of multisubunit complexes containing this elongation factor and aminoacyl-tRNA synthetases. [provided by RefSeq],	GO:0006412~translation,GO:0006414~translational elongation,	translation	GO:0005829~cytosol,GO:0005853~eukaryotic translation elongation factor 1 complex,	GO:0003746~translation elongation factor activity,GO:0008135~translation factor activity, nucleic acid binding,	translation elongation factor activity
MLL Monomer	EIF2A	EIF2A	83939	EIF-2A, MST089, MSTP004, MSTP089	eukaryotic translation initiation factor 2A, 65kDa	EIF2A is a 65-kD protein that catalyzes the formation of puromycin-sensitive 80S preinitiation complexes (Zoll et al., 2002 [PubMed 12133843]).[supplied by OMIM],	GO:0006412~translation,GO:0006417~regulation of translation,GO:0006468~protein amino acid phosphorylation,GO:0006793~phosphorus metabolic process,GO:0006796~phosphate metabolic process,GO:0010608~posttranscriptional regulation of gene expression,GO:0016310~phosphorylation,GO:0022613~ribonucleoprotein complex biogenesis,GO:0022618~ribonucleoprotein complex assembly,GO:0032268~regulation of cellula…	translation	GO:0005850~eukaryotic translation initiation factor 2 complex,	GO:0000049~tRNA binding,GO:0003723~RNA binding,GO:0003743~translation initiation factor activity,GO:0008135~translation factor activity, nucleic acid binding,GO:0043021~ribonucleoprotein binding,GO:0043022~ribosome binding,	tRNA binding
MLL Monomer	EIF2AK2	EIF2AK2	5610	EIF2AK1, PKR, PPP1R83, PRKR	eukaryotic translation initiation factor 2-alpha kinase 2		GO:0006412~translation,GO:0006468~protein amino acid phosphorylation,GO:0006793~phosphorus metabolic process,GO:0006796~phosphate metabolic process,GO:0006915~apoptosis,GO:0006926~virus-infected cell apoptosis,GO:0006984~ER-nuclear signaling pathway,GO:0006986~response to unfolded protein,GO:0008219~cell death,GO:0008285~negative regulation of cell proliferation,GO:0009615~response to virus,GO:00…	translation		GO:0000166~nucleotide binding,GO:0001882~nucleoside binding,GO:0001883~purine nucleoside binding,GO:0003723~RNA binding,GO:0003725~double-stranded RNA binding,GO:0004672~protein kinase activity,GO:0004674~protein serine/threonine kinase activity,GO:0004694~eukaryotic translation initiation factor 2alpha kinase activity,GO:0005524~ATP binding,GO:0008601~protein phosphatase type 2A regulator activi…	nucleotide binding
MLL Monomer	EIF3A	EIF3A	8661	EIF3, EIF3S10, P167, TIF32, eIF3-p170, eIF3-theta, p180, p185	eukaryotic translation initiation factor 3, subunit A		GO:0001732~formation of translation initiation complex,GO:0006412~translation,GO:0006413~translational initiation,GO:0022613~ribonucleoprotein complex biogenesis,GO:0022618~ribonucleoprotein complex assembly,GO:0034621~cellular macromolecular complex subunit organization,GO:0034622~cellular macromolecular complex assembly,GO:0043933~macromolecular complex subunit organization,GO:0065003~macromole…	formation of translation initiation complex	GO:0005829~cytosol,GO:0005852~eukaryotic translation initiation factor 3 complex,	GO:0003743~translation initiation factor activity,GO:0005198~structural molecule activity,GO:0008135~translation factor activity, nucleic acid binding,	translation initiation factor activity
MLL Monomer	EIF3B	EIF3B	8662	EIF3-ETA, EIF3-P110, EIF3-P116, EIF3S9, PRT1	eukaryotic translation initiation factor 3, subunit B		GO:0006412~translation,GO:0006413~translational initiation,GO:0006417~regulation of translation,GO:0006446~regulation of translational initiation,GO:0010608~posttranscriptional regulation of gene expression,GO:0032268~regulation of cellular protein metabolic process,	translation	GO:0005829~cytosol,GO:0005852~eukaryotic translation initiation factor 3 complex,	GO:0000166~nucleotide binding,GO:0003723~RNA binding,GO:0003743~translation initiation factor activity,GO:0005198~structural molecule activity,GO:0008135~translation factor activity, nucleic acid binding,GO:0032947~protein complex scaffold,	nucleotide binding
MLL Monomer	EIF3E	EIF3E	3646	EIF3-P48, EIF3S6, INT6, eIF3-p46	eukaryotic translation initiation factor 3, subunit E		GO:0000184~nuclear-transcribed mRNA catabolic process, nonsense-mediated decay,GO:0000956~nuclear-transcribed mRNA catabolic process,GO:0006401~RNA catabolic process,GO:0006402~mRNA catabolic process,GO:0006412~translation,GO:0006413~translational initiation,GO:0006417~regulation of translation,GO:0006446~regulation of translational initiation,GO:0009057~macromolecule catabolic process,GO:0009890…	nuclear-transcribed mRNA catabolic process	GO:0000785~chromatin,GO:0005654~nucleoplasm,GO:0005694~chromosome,GO:0005829~cytosol,GO:0005852~eukaryotic translation initiation factor 3 complex,GO:0016604~nuclear body,GO:0016605~PML body,GO:0031974~membrane-enclosed lumen,GO:0031981~nuclear lumen,GO:0043228~non-membrane-bounded organelle,GO:0043232~intracellular non-membrane-bounded organelle,GO:0043233~organelle lumen,GO:0044427~chromosomal …	GO:0003743~translation initiation factor activity,GO:0008135~translation factor activity, nucleic acid binding,GO:0047485~protein N-terminus binding,	translation initiation factor activity
MLL Monomer	EP300	EP300	2033	KAT3B, RSTS2, p300	E1A binding protein p300	This gene encodes the adenovirus E1A-associated cellular p300 transcriptional co-activator protein. It functions as histone acetyltransferase that regulates transcription via chromatin remodeling and is important in the processes of cell proliferation and differentiation. It mediates cAMP-gene regulation by binding specifically to phosphorylated CREB protein. This gene has also been identified as…	GO:0000302~response to reactive oxygen species,GO:0001558~regulation of cell growth,GO:0001666~response to hypoxia,GO:0001756~somitogenesis,GO:0001889~liver development,GO:0003002~regionalization,GO:0006325~chromatin organization,GO:0006350~transcription,GO:0006355~regulation of transcription, DNA-dependent,GO:0006357~regulation of transcription from RNA polymerase II promoter,GO:0006473~protein …	response to reactive oxygen species	GO:0000123~histone acetyltransferase complex,GO:0005654~nucleoplasm,GO:0005667~transcription factor complex,GO:0005730~nucleolus,GO:0031974~membrane-enclosed lumen,GO:0031981~nuclear lumen,GO:0043228~non-membrane-bounded organelle,GO:0043232~intracellular non-membrane-bounded organelle,GO:0043233~organelle lumen,GO:0044451~nucleoplasm part,GO:0070013~intracellular organelle lumen,	GO:0003677~DNA binding,GO:0003700~transcription factor activity,GO:0003712~transcription cofactor activity,GO:0003713~transcription coactivator activity,GO:0004402~histone acetyltransferase activity,GO:0004468~lysine N-acetyltransferase activity,GO:0008022~protein C-terminus binding,GO:0008080~N-acetyltransferase activity,GO:0008134~transcription factor binding,GO:0008270~zinc ion binding,GO:0016…	DNA binding
MLL Monomer	ERF1	ZFP36L1	677	BRF1, Berg36, ERF-1, ERF1, RNF162B, TIS11B, cMG1	zinc finger protein 36, C3H type-like 1	This gene is a member of the TIS11 family of early response genes. Family members are induced by various agonists such as the phorbol ester TPA and the polypeptide mitogen EGF. The gene is well conserved across species and has a promoter that contains motifs seen in other early-response genes. The encoded protein contains a distinguishing putative zinc finger domain with a repeating cys-his motif…	GO:0000288~nuclear-transcribed mRNA catabolic process, deadenylation-dependent decay,GO:0000956~nuclear-transcribed mRNA catabolic process,GO:0001568~blood vessel development,GO:0001570~vasculogenesis,GO:0001944~vasculature development,GO:0006401~RNA catabolic process,GO:0006402~mRNA catabolic process,GO:0006417~regulation of translation,GO:0009057~macromolecule catabolic process,GO:0010608~postt…	nuclear-transcribed mRNA catabolic process	GO:0005829~cytosol,	GO:0003677~DNA binding,GO:0003700~transcription factor activity,GO:0003723~RNA binding,GO:0003729~mRNA binding,GO:0008270~zinc ion binding,GO:0017091~AU-rich element binding,GO:0030528~transcription regulator activity,GO:0043167~ion binding,GO:0043169~cation binding,GO:0046872~metal ion binding,GO:0046914~transition metal ion binding,	DNA binding
MLL Monomer	ERO1B	ERO1LB	56605	-	ERO1-like beta (S. cerevisiae)		GO:0006091~generation of precursor metabolites and energy,GO:0006457~protein folding,GO:0006467~protein thiol-disulfide exchange,GO:0022900~electron transport chain,GO:0055114~oxidation reduction,	generation of precursor metabolites and energy	GO:0005783~endoplasmic reticulum,GO:0005789~endoplasmic reticulum membrane,GO:0012505~endomembrane system,GO:0031090~organelle membrane,GO:0042175~nuclear envelope-endoplasmic reticulum network,GO:0044432~endoplasmic reticulum part,	GO:0000166~nucleotide binding,GO:0001882~nucleoside binding,GO:0001883~purine nucleoside binding,GO:0009055~electron carrier activity,GO:0016667~oxidoreductase activity, acting on sulfur group of donors,GO:0016671~oxidoreductase activity, acting on sulfur group of donors, disulfide as acceptor,GO:0017076~purine nucleotide binding,GO:0030554~adenyl nucleotide binding,GO:0048037~cofactor binding,GO…	nucleotide binding
MLL Monomer	ESR2	ESR2	2100	ER-BETA, ESR-BETA, ESRB, ESTRB, Erb, NR3A2	estrogen receptor 2 (ER beta)	This gene encodes a member of the family of estrogen receptors and superfamily of nuclear receptor transcription factors. The gene product contains an N-terminal DNA binding domain and C-terminal ligand binding domain and is localized to the nucleus, cytoplasm, and mitochondria. Upon binding to 17beta-estradiol or related ligands, the encoded protein forms homo- or hetero-dimers that interact wit…	GO:0001558~regulation of cell growth,GO:0001662~behavioral fear response,GO:0001764~neuron migration,GO:0002209~behavioral defense response,GO:0006350~transcription,GO:0006355~regulation of transcription, DNA-dependent,GO:0006357~regulation of transcription from RNA polymerase II promoter,GO:0006916~anti-apoptosis,GO:0006928~cell motion,GO:0006952~defense response,GO:0007242~intracellular signali…	regulation of cell growth	GO:0005739~mitochondrion,GO:0042995~cell projection,GO:0043005~neuron projection,GO:0043025~cell soma,GO:0043204~perikaryon,	GO:0003677~DNA binding,GO:0003700~transcription factor activity,GO:0003707~steroid hormone receptor activity,GO:0003712~transcription cofactor activity,GO:0003713~transcription coactivator activity,GO:0004879~ligand-dependent nuclear receptor activity,GO:0005496~steroid binding,GO:0008134~transcription factor binding,GO:0008270~zinc ion binding,GO:0008289~lipid binding,GO:0016563~transcription ac…	DNA binding
MLL Monomer	EXOS9	EXOSC9	5393	PM/Scl-75, PMSCL1, RRP45, Rrp45p, p5, p6	exosome component 9		GO:0006364~rRNA processing,GO:0006396~RNA processing,GO:0006955~immune response,GO:0016072~rRNA metabolic process,GO:0022613~ribonucleoprotein complex biogenesis,GO:0034470~ncRNA processing,GO:0034660~ncRNA metabolic process,GO:0042254~ribosome biogenesis,	rRNA processing	GO:0000176~nuclear exosome (RNase complex),GO:0000178~exosome (RNase complex),GO:0005730~nucleolus,GO:0031974~membrane-enclosed lumen,GO:0031981~nuclear lumen,GO:0043228~non-membrane-bounded organelle,GO:0043232~intracellular non-membrane-bounded organelle,GO:0043233~organelle lumen,GO:0070013~intracellular organelle lumen,	GO:0000175~3'-5'-exoribonuclease activity,GO:0003723~RNA binding,GO:0004518~nuclease activity,GO:0004527~exonuclease activity,GO:0004532~exoribonuclease activity,GO:0004540~ribonuclease activity,GO:0008408~3'-5' exonuclease activity,GO:0016796~exonuclease activity, active with either ribo- or deoxyribonucleic acids and producing 5'-phosphomonoesters,GO:0016896~exoribonuclease activity, producing …	3'-5'-exoribonuclease activity
MLL Monomer	FADD	FADD	8772	MORT1	Fas (TNFRSF6)-associated via death domain	The protein encoded by this gene is an adaptor molecule that interacts with various cell surface receptors and mediates cell apoptotic signals. Through its C-terminal death domain, this protein can be recruited by TNFRSF6/Fas-receptor, tumor necrosis factor receptor, TNFRSF25, and TNFSF10/TRAIL-receptor, and thus it participates in the death signaling initiated by these receptors. Interaction of …	GO:0006461~protein complex assembly,GO:0006915~apoptosis,GO:0006917~induction of apoptosis,GO:0008219~cell death,GO:0008624~induction of apoptosis by extracellular signals,GO:0008633~activation of pro-apoptotic gene products,GO:0009967~positive regulation of signal transduction,GO:0010627~regulation of protein kinase cascade,GO:0010647~positive regulation of cell communication,GO:0010740~positive…	protein complex assembly	GO:0005829~cytosol,GO:0005886~plasma membrane,GO:0031264~death-inducing signaling complex,GO:0044459~plasma membrane part,GO:0045121~membrane raft,	GO:0005123~death receptor binding,GO:0032813~tumor necrosis factor receptor superfamily binding,GO:0042802~identical protein binding,	death receptor binding
MLL Monomer	G3BP2	G3BP2	9908	-	GTPase activating protein (SH3 domain) binding protein 2		GO:0006403~RNA localization,GO:0007242~intracellular signaling cascade,GO:0007243~protein kinase cascade,GO:0007249~I-kappaB kinase/NF-kappaB cascade,GO:0007253~cytoplasmic sequestering of NF-kappaB,GO:0007264~small GTPase mediated signal transduction,GO:0007265~Ras protein signal transduction,GO:0008104~protein localization,GO:0015931~nucleobase, nucleoside, nucleotide and nucleic acid transport…	RNA localization		GO:0000166~nucleotide binding,GO:0003723~RNA binding,GO:0005198~structural molecule activity,GO:0030159~receptor signaling complex scaffold activity,GO:0032947~protein complex scaffold,	nucleotide binding
MLL Monomer	GCH1	GCH1	2643	DYT14, DYT5, DYT5a, GCH, GTP-CH-1, GTPCH1, HPABH4B	GTP cyclohydrolase 1	This gene encodes a member of the GTP cyclohydrolase family. The encoded protein is the first and rate-limiting enzyme in tetrahydrobiopterin (BH4) biosynthesis, catalyzing the conversion of GTP into 7,8-dihydroneopterin triphosphate. BH4 is an essential cofactor required by aromatic amino acid hydroxylases as well as nitric oxide synthases. Mutations in this gene are associated with malignant hy…	GO:0002237~response to molecule of bacterial origin,GO:0003013~circulatory system process,GO:0003018~vascular process in circulatory system,GO:0006163~purine nucleotide metabolic process,GO:0006184~GTP catabolic process,GO:0006195~purine nucleotide catabolic process,GO:0006461~protein complex assembly,GO:0006575~cellular amino acid derivative metabolic process,GO:0006576~biogenic amine metabolic …	response to molecule of bacterial origin	GO:0000267~cell fraction,GO:0005625~soluble fraction,GO:0005829~cytosol,GO:0031410~cytoplasmic vesicle,GO:0031982~vesicle,	GO:0000166~nucleotide binding,GO:0003933~GTP cyclohydrolase activity,GO:0003934~GTP cyclohydrolase I activity,GO:0005509~calcium ion binding,GO:0005525~GTP binding,GO:0008270~zinc ion binding,GO:0016814~hydrolase activity, acting on carbon-nitrogen (but not peptide) bonds, in cyclic amidines,GO:0017076~purine nucleotide binding,GO:0019001~guanyl nucleotide binding,GO:0030742~GTP-dependent protein…	nucleotide binding
MLL Monomer	GCN1L1	GCN1L1	10985	GCN1, GCN1L, PRIC295	GCN1 general control of amino-acid synthesis 1-like 1 (yeast)		GO:0006417~regulation of translation,GO:0010608~posttranscriptional regulation of gene expression,GO:0032268~regulation of cellular protein metabolic process,	regulation of translation	GO:0005840~ribosome,GO:0030529~ribonucleoprotein complex,GO:0043228~non-membrane-bounded organelle,GO:0043232~intracellular non-membrane-bounded organelle,	GO:0008135~translation factor activity, nucleic acid binding,	translation factor activity
MLL Monomer	GCR	NR3C1	2908	GCCR, GCR, GR, GRL	nuclear receptor subfamily 3, group C, member 1 (glucocorticoid receptor)	The protein encoded by this gene is a receptor for glucocorticoids that can act as both a transcription factor and as a regulator of other transcription factors. This protein can also be found in heteromeric cytoplasmic complexes along with heat shock factors and immunophilins. The protein is typically found in the cytoplasm until it binds a ligand, which induces transport into the nucleus. Mutat…	GO:0006109~regulation of carbohydrate metabolic process,GO:0006111~regulation of gluconeogenesis,GO:0006325~chromatin organization,GO:0006350~transcription,GO:0006351~transcription, DNA-dependent,GO:0006355~regulation of transcription, DNA-dependent,GO:0006366~transcription from RNA polymerase II promoter,GO:0007242~intracellular signaling cascade,GO:0008202~steroid metabolic process,GO:0008211~g…	regulation of carbohydrate metabolic process	GO:0005730~nucleolus,GO:0005739~mitochondrion,GO:0005759~mitochondrial matrix,GO:0005829~cytosol,GO:0031974~membrane-enclosed lumen,GO:0031980~mitochondrial lumen,GO:0031981~nuclear lumen,GO:0043228~non-membrane-bounded organelle,GO:0043232~intracellular non-membrane-bounded organelle,GO:0043233~organelle lumen,GO:0044429~mitochondrial part,GO:0070013~intracellular organelle lumen,	GO:0003677~DNA binding,GO:0003700~transcription factor activity,GO:0003707~steroid hormone receptor activity,GO:0004879~ligand-dependent nuclear receptor activity,GO:0004883~glucocorticoid receptor activity,GO:0005496~steroid binding,GO:0008270~zinc ion binding,GO:0008289~lipid binding,GO:0030528~transcription regulator activity,GO:0043167~ion binding,GO:0043169~cation binding,GO:0043565~sequence…	DNA binding
MLL Monomer	GIT1	GIT1	28964	-	G protein-coupled receptor kinase interacting ArfGAP 1		GO:0008277~regulation of G-protein coupled receptor protein signaling pathway,GO:0032012~regulation of ARF protein signal transduction,GO:0032312~regulation of ARF GTPase activity,GO:0032318~regulation of Ras GTPase activity,GO:0043087~regulation of GTPase activity,GO:0046578~regulation of Ras protein signal transduction,GO:0051056~regulation of small GTPase mediated signal transduction,GO:005133…	regulation of G-protein coupled receptor protein signaling pathway	GO:0005856~cytoskeleton,GO:0005886~plasma membrane,GO:0005912~adherens junction,GO:0005924~cell-substrate adherens junction,GO:0005925~focal adhesion,GO:0016323~basolateral plasma membrane,GO:0030054~cell junction,GO:0030055~cell-substrate junction,GO:0043228~non-membrane-bounded organelle,GO:0043232~intracellular non-membrane-bounded organelle,GO:0044459~plasma membrane part,GO:0070161~anchoring…	GO:0005083~small GTPase regulator activity,GO:0005096~GTPase activator activity,GO:0008047~enzyme activator activity,GO:0008060~ARF GTPase activator activity,GO:0008270~zinc ion binding,GO:0030695~GTPase regulator activity,GO:0043167~ion binding,GO:0043169~cation binding,GO:0046872~metal ion binding,GO:0046914~transition metal ion binding,GO:0060589~nucleoside-triphosphatase regulator activity,	small GTPase regulator activity
MLL Monomer	GLRA2	GLRA2	2742	GLR	glycine receptor, alpha 2		GO:0006811~ion transport,GO:0006820~anion transport,GO:0006821~chloride transport,GO:0007166~cell surface receptor linked signal transduction,GO:0007186~G-protein coupled receptor protein signaling pathway,GO:0007218~neuropeptide signaling pathway,GO:0007416~synaptogenesis,GO:0015698~inorganic anion transport,GO:0043062~extracellular structure organization,GO:0050808~synapse organization,	ion transport	GO:0005886~plasma membrane,GO:0005887~integral to plasma membrane,GO:0016021~integral to membrane,GO:0030054~cell junction,GO:0031224~intrinsic to membrane,GO:0031226~intrinsic to plasma membrane,GO:0034702~ion channel complex,GO:0034707~chloride channel complex,GO:0044456~synapse part,GO:0044459~plasma membrane part,GO:0045202~synapse,GO:0045211~postsynaptic membrane,	GO:0005216~ion channel activity,GO:0005230~extracellular ligand-gated ion channel activity,GO:0005253~anion channel activity,GO:0005254~chloride channel activity,GO:0008509~anion transmembrane transporter activity,GO:0015267~channel activity,GO:0015276~ligand-gated ion channel activity,GO:0016594~glycine binding,GO:0016597~amino acid binding,GO:0016933~extracellular-glycine-gated ion channel acti…	ion channel activity
MLL Monomer	GRP78	HSPA5	400750	BIP, GRP78, HEL-S-89n, MIF2	hypothetical gene supported by AF216292; NM_005347; heat shock 70kDa protein 5 (glucose-regulated protein, 78kDa)	When Chinese hamster K12 cells are starved of glucose, the synthesis of several proteins, called glucose-regulated proteins (GRPs), is markedly increased. Hendershot et al. (1994) [PubMed 8020977] pointed out that one of these, GRP78 (HSPA5), also referred to as 'immunoglobulin heavy chain-binding protein' (BiP), is a member of the heat-shock protein-70 (HSP70) family and is involved in the foldi…	GO:0006916~anti-apoptosis,GO:0006983~ER overload response,GO:0006984~ER-nuclear signaling pathway,GO:0009267~cellular response to starvation,GO:0009991~response to extracellular stimulus,GO:0010466~negative regulation of peptidase activity,GO:0010941~regulation of cell death,GO:0031667~response to nutrient levels,GO:0031668~cellular response to extracellular stimulus,GO:0031669~cellular response …	anti-apoptosis	GO:0005783~endoplasmic reticulum,GO:0005788~endoplasmic reticulum lumen,GO:0005789~endoplasmic reticulum membrane,GO:0005793~ER-Golgi intermediate compartment,GO:0005829~cytosol,GO:0008303~caspase complex,GO:0009986~cell surface,GO:0012505~endomembrane system,GO:0016021~integral to membrane,GO:0016023~cytoplasmic membrane-bounded vesicle,GO:0030176~integral to endoplasmic reticulum membrane,GO:00…	GO:0000166~nucleotide binding,GO:0001882~nucleoside binding,GO:0001883~purine nucleoside binding,GO:0004857~enzyme inhibitor activity,GO:0004866~endopeptidase inhibitor activity,GO:0004869~cysteine-type endopeptidase inhibitor activity,GO:0005509~calcium ion binding,GO:0005524~ATP binding,GO:0017076~purine nucleotide binding,GO:0030414~peptidase inhibitor activity,GO:0030554~adenyl nucleotide bin…	nucleotide binding
MLL Monomer	GSTK1	GSTK1	373156	GST, GST	glutathione S-transferase kappa 1	This gene encodes a member of the kappa class of the glutathione transferase superfamily of enzymes that function in cellular detoxification. The encoded protein is localized to the peroxisome and catalyzes the conjugation of glutathione to a wide range of hydrophobic substates facilitating the removal of these compounds from cells. Alternative splicing results in multiple transcript variants.,	GO:0006518~peptide metabolic process,GO:0006575~cellular amino acid derivative metabolic process,GO:0006732~coenzyme metabolic process,GO:0006749~glutathione metabolic process,GO:0006790~sulfur metabolic process,GO:0051186~cofactor metabolic process,	peptide metabolic process	GO:0005739~mitochondrion,GO:0005740~mitochondrial envelope,GO:0005743~mitochondrial inner membrane,GO:0005759~mitochondrial matrix,GO:0005777~peroxisome,GO:0019866~organelle inner membrane,GO:0030288~outer membrane-bounded periplasmic space,GO:0030312~external encapsulating structure,GO:0030313~cell envelope,GO:0031090~organelle membrane,GO:0031966~mitochondrial membrane,GO:0031967~organelle enve…	GO:0004364~glutathione transferase activity,GO:0004601~peroxidase activity,GO:0004602~glutathione peroxidase activity,GO:0015035~protein disulfide oxidoreductase activity,GO:0015036~disulfide oxidoreductase activity,GO:0016209~antioxidant activity,GO:0016667~oxidoreductase activity, acting on sulfur group of donors,GO:0016684~oxidoreductase activity, acting on peroxide as acceptor,GO:0016765~tran…	glutathione transferase activity
MLL Monomer	H2A1H	HIST1H2AG	85235	H2A.1b, H2A/p, H2AFP, H2AG, pH2A/f	histone cluster 1, H2ag; histone cluster 1, H2ah; histone cluster 1, H2ai; histone cluster 1, H2ak; histone cluster 1, H2al; histone cluster 1, H2am	Histones are basic nuclear proteins that are responsible for the nucleosome structure of the chromosomal fiber in eukaryotes. Two molecules of each of the four core histones (H2A, H2B, H3, and H4) form an octamer, around which approximately 146 bp of DNA is wrapped in repeating units, called nucleosomes. The linker histone, H1, interacts with linker DNA between nucleosomes and functions in the co…	GO:0006323~DNA packaging,GO:0006325~chromatin organization,GO:0006333~chromatin assembly or disassembly,GO:0006334~nucleosome assembly,GO:0031497~chromatin assembly,GO:0034621~cellular macromolecular complex subunit organization,GO:0034622~cellular macromolecular complex assembly,GO:0034728~nucleosome organization,GO:0043933~macromolecular complex subunit organization,GO:0051276~chromosome organi…	DNA packaging	GO:0000785~chromatin,GO:0000786~nucleosome,GO:0005694~chromosome,GO:0032993~protein-DNA complex,GO:0043228~non-membrane-bounded organelle,GO:0043232~intracellular non-membrane-bounded organelle,GO:0044427~chromosomal part,	GO:0003677~DNA binding,	DNA binding
MLL Monomer	H2AX	H2AFX	3014	H2A.X, H2A/X, H2AX	H2A histone family, member X	Histones are basic nuclear proteins that are responsible for the nucleosome structure of the chromosomal fiber in eukaryotes. Two molecules of each of the four core histones (H2A, H2B, H3, and H4) form an octamer, around which approximately 146 bp of DNA is wrapped in repeating units, called nucleosomes. The linker histone, H1, interacts with linker DNA between nucleosomes and functions in the co…	GO:0000075~cell cycle checkpoint,GO:0000077~DNA damage checkpoint,GO:0000279~M phase,GO:0000724~double-strand break repair via homologous recombination,GO:0000725~recombinational repair,GO:0006259~DNA metabolic process,GO:0006281~DNA repair,GO:0006282~regulation of DNA repair,GO:0006302~double-strand break repair,GO:0006310~DNA recombination,GO:0006323~DNA packaging,GO:0006325~chromatin organizat…	cell cycle checkpoint	GO:0000228~nuclear chromosome,GO:0000785~chromatin,GO:0000786~nucleosome,GO:0000790~nuclear chromatin,GO:0000792~heterochromatin,GO:0000803~sex chromosome,GO:0001673~male germ cell nucleus,GO:0001739~sex chromatin,GO:0001741~XY body,GO:0005654~nucleoplasm,GO:0005657~replication fork,GO:0005694~chromosome,GO:0005720~nuclear heterochromatin,GO:0031974~membrane-enclosed lumen,GO:0031981~nuclear lume…	GO:0003677~DNA binding,GO:0003684~damaged DNA binding,GO:0019899~enzyme binding,GO:0042393~histone binding,	DNA binding
MLL Monomer	H2B1L	HIST1H2BL	8340	H2B/c, H2BFC, dJ97D16.4	histone cluster 1, H2bl	Histones are basic nuclear proteins that are responsible for the nucleosome structure of the chromosomal fiber in eukaryotes. Two molecules of each of the four core histones (H2A, H2B, H3, and H4) form an octamer, around which approximately 146 bp of DNA is wrapped in repeating units, called nucleosomes. The linker histone, H1, interacts with linker DNA between nucleosomes and functions in the co…	GO:0006323~DNA packaging,GO:0006325~chromatin organization,GO:0006333~chromatin assembly or disassembly,GO:0006334~nucleosome assembly,GO:0031497~chromatin assembly,GO:0034621~cellular macromolecular complex subunit organization,GO:0034622~cellular macromolecular complex assembly,GO:0034728~nucleosome organization,GO:0043933~macromolecular complex subunit organization,GO:0051276~chromosome organi…	DNA packaging	GO:0000785~chromatin,GO:0000786~nucleosome,GO:0005694~chromosome,GO:0032993~protein-DNA complex,GO:0043228~non-membrane-bounded organelle,GO:0043232~intracellular non-membrane-bounded organelle,GO:0044427~chromosomal part,	GO:0003677~DNA binding,	DNA binding
MLL Monomer	HAOX1	HAO1	54363	GOX, GOX1, HAOX1	hydroxyacid oxidase (glycolate oxidase) 1	This gene is one of three related genes that have 2-hydroxyacid oxidase activity yet differ in encoded protein amino acid sequence, tissue expression and substrate preference. Subcellular location of the encoded protein is the peroxisome. Specifically, this gene is expressed primarily in liver and pancreas and the encoded protein is most active on glycolate, a two-carbon substrate. The protein is…	GO:0001561~fatty acid alpha-oxidation,GO:0006081~cellular aldehyde metabolic process,GO:0006631~fatty acid metabolic process,GO:0009062~fatty acid catabolic process,GO:0016042~lipid catabolic process,GO:0016054~organic acid catabolic process,GO:0019395~fatty acid oxidation,GO:0030258~lipid modification,GO:0034440~lipid oxidation,GO:0044242~cellular lipid catabolic process,GO:0046395~carboxylic ac…	fatty acid alpha-oxidation	GO:0005777~peroxisome,GO:0042579~microbody,	GO:0000166~nucleotide binding,GO:0003973~(S)-2-hydroxy-acid oxidase activity,GO:0009055~electron carrier activity,GO:0010181~FMN binding,GO:0016899~oxidoreductase activity, acting on the CH-OH group of donors, oxygen as acceptor,GO:0048037~cofactor binding,GO:0050662~coenzyme binding,	nucleotide binding
MLL Monomer	HDAC11	HDAC11	79885	HD11	histone deacetylase 11	This gene encodes a class IV histone deacetylase. The encoded protein is localized to the nucleus and may be involved in regulating the expression of interleukin 10. Alternative splicing results in multiple transcript variants.,	GO:0006325~chromatin organization,GO:0006350~transcription,GO:0006476~protein amino acid deacetylation,GO:0016568~chromatin modification,GO:0016569~covalent chromatin modification,GO:0016570~histone modification,GO:0016575~histone deacetylation,GO:0045449~regulation of transcription,GO:0051276~chromosome organization,	chromatin organization	GO:0000118~histone deacetylase complex,GO:0005654~nucleoplasm,GO:0005886~plasma membrane,GO:0016585~chromatin remodeling complex,GO:0031974~membrane-enclosed lumen,GO:0031981~nuclear lumen,GO:0043233~organelle lumen,GO:0044451~nucleoplasm part,GO:0070013~intracellular organelle lumen,	GO:0004407~histone deacetylase activity,GO:0008134~transcription factor binding,GO:0016811~hydrolase activity, acting on carbon-nitrogen (but not peptide) bonds, in linear amides,GO:0019213~deacetylase activity,GO:0033558~protein deacetylase activity,	histone deacetylase activity
MLL Monomer	HDGF	HDGF	3068	HMG1L2	hepatoma-derived growth factor (high-mobility group protein 1-like)	This gene encodes a member of the hepatoma-derived growth factor family. The encoded protein has mitogenic and DNA-binding activity and may play a role in cellular proliferation and differentiation. This gene was thought initially to be located on chromosome X, however, that location has been determined to correspond to a related pseudogene. Alternatively spliced transcript variants encoding dist…	GO:0006350~transcription,GO:0008283~cell proliferation,GO:0045449~regulation of transcription,	transcription	GO:0005576~extracellular region,GO:0005615~extracellular space,GO:0044421~extracellular region part,	GO:0000166~nucleotide binding,GO:0001871~pattern binding,GO:0003677~DNA binding,GO:0005539~glycosaminoglycan binding,GO:0008083~growth factor activity,GO:0008201~heparin binding,GO:0030246~carbohydrate binding,GO:0030247~polysaccharide binding,	nucleotide binding
MLL Monomer	HIBCH	HIBCH	26275	HIBYLCOAH	3-hydroxyisobutyryl-Coenzyme A hydrolase	Beta-hydroxyisobutyryl-CoA hydrolase (EC 3.1.2.4) is responsible for the specific hydrolysis of HIBYL-CoA, a valine catabolite, as well as the hydrolysis of beta-hydroxypropionyl-CoA, an intermediate in a minor pathway of propionate metabolism.[supplied by OMIM],	GO:0009063~cellular amino acid catabolic process,GO:0009081~branched chain family amino acid metabolic process,GO:0009083~branched chain family amino acid catabolic process,GO:0009310~amine catabolic process,GO:0016054~organic acid catabolic process,GO:0046395~carboxylic acid catabolic process,	cellular amino acid catabolic process	GO:0005739~mitochondrion,	GO:0003860~3-hydroxyisobutyryl-CoA hydrolase activity,GO:0016289~CoA hydrolase activity,GO:0016790~thiolester hydrolase activity,	3-hydroxyisobutyryl-CoA hydrolase activity
MLL Monomer	HIRA	HIRA	7290	DGCR1, TUP1, TUPLE1	HIR histone cell cycle regulation defective homolog A (S. cerevisiae)	This gene encodes a histone chaperone that preferentially places the variant histone H3.3 in nucleosomes. Orthologs of this gene in yeast, flies, and plants are necessary for the formation of transcriptionally silent heterochomatin. This gene plays an important role in the formation of the senescence-associated heterochromatin foci. These foci likely mediate the irreversible cell cycle changes th…	GO:0006325~chromatin organization,GO:0006350~transcription,GO:0006355~regulation of transcription, DNA-dependent,GO:0006357~regulation of transcription from RNA polymerase II promoter,GO:0007369~gastrulation,GO:0016568~chromatin modification,GO:0045449~regulation of transcription,GO:0048598~embryonic morphogenesis,GO:0051252~regulation of RNA metabolic process,GO:0051276~chromosome organization,	chromatin organization	GO:0000228~nuclear chromosome,GO:0000785~chromatin,GO:0000790~nuclear chromatin,GO:0005694~chromosome,GO:0043228~non-membrane-bounded organelle,GO:0043232~intracellular non-membrane-bounded organelle,GO:0044427~chromosomal part,GO:0044454~nuclear chromosome part,	GO:0003677~DNA binding,GO:0003682~chromatin binding,GO:0003700~transcription factor activity,GO:0003712~transcription cofactor activity,GO:0003714~transcription corepressor activity,GO:0008134~transcription factor binding,GO:0016564~transcription repressor activity,GO:0030528~transcription regulator activity,	DNA binding
MLL Monomer	HIST1H4A	HIST1H4A	8370	H4FA	histone cluster 1, H4l; histone cluster 1, H4k; histone cluster 4, H4; histone cluster 1, H4h; histone cluster 1, H4j; histone cluster 1, H4i; histone cluster 1, H4d; histone cluster 1, H4c; histone cluster 1, H4f; histone cluster 1, H4e; histone cluster 1, H4b; histone cluster 1, H4a; histone cluster 2, H4a; histone cluster 2, H4b	Histones are basic nuclear proteins that are responsible for the nucleosome structure of the chromosomal fiber in eukaryotes. Nucleosomes consist of approximately 146 bp of DNA wrapped around a histone octamer composed of pairs of each of the four core histones (H2A, H2B, H3, and H4). The chromatin fiber is further compacted through the interaction of a linker histone, H1, with the DNA between th…	GO:0006323~DNA packaging,GO:0006325~chromatin organization,GO:0006333~chromatin assembly or disassembly,GO:0006334~nucleosome assembly,GO:0007242~intracellular signaling cascade,GO:0019932~second-messenger-mediated signaling,GO:0031497~chromatin assembly,GO:0034621~cellular macromolecular complex subunit organization,GO:0034622~cellular macromolecular complex assembly,GO:0034728~nucleosome organi…	DNA packaging	GO:0000785~chromatin,GO:0000786~nucleosome,GO:0005654~nucleoplasm,GO:0005694~chromosome,GO:0031974~membrane-enclosed lumen,GO:0031981~nuclear lumen,GO:0032993~protein-DNA complex,GO:0043228~non-membrane-bounded organelle,GO:0043232~intracellular non-membrane-bounded organelle,GO:0043233~organelle lumen,GO:0044427~chromosomal part,GO:0070013~intracellular organelle lumen,	GO:0003677~DNA binding,	DNA binding
MLL Monomer	HS90B	HSP90AB1	3326	D6S182, HSP84, HSP90B, HSPC2, HSPCB	heat shock protein 90kDa alpha (cytosolic), class B member 1	HSP90 proteins are highly conserved molecular chaperones that have key roles in signal transduction, protein folding, protein degradation, and morphologic evolution. HSP90 proteins normally associate with other cochaperones and play important roles in folding newly synthesized proteins or stabilizing and refolding denatured proteins after stress. There are 2 major cytosolic HSP90 proteins, HSP90A…	GO:0001959~regulation of cytokine-mediated signaling pathway,GO:0006457~protein folding,GO:0006986~response to unfolded protein,GO:0009891~positive regulation of biosynthetic process,GO:0009894~regulation of catabolic process,GO:0009895~negative regulation of catabolic process,GO:0010033~response to organic substance,GO:0010605~negative regulation of macromolecule metabolic process,GO:0030162~reg…	regulation of cytokine-mediated signaling pathway	GO:0016023~cytoplasmic membrane-bounded vesicle,GO:0031410~cytoplasmic vesicle,GO:0031982~vesicle,GO:0031988~membrane-bounded vesicle,GO:0042470~melanosome,GO:0048770~pigment granule,	GO:0000166~nucleotide binding,GO:0001882~nucleoside binding,GO:0001883~purine nucleoside binding,GO:0005524~ATP binding,GO:0017076~purine nucleotide binding,GO:0019904~protein domain specific binding,GO:0030235~nitric-oxide synthase regulator activity,GO:0030554~adenyl nucleotide binding,GO:0030911~TPR domain binding,GO:0032553~ribonucleotide binding,GO:0032555~purine ribonucleotide binding,GO:00…	nucleotide binding
MLL Monomer	I23O1	IDO1	3620	IDO, IDO-1, INDO	indoleamine 2,3-dioxygenase 1	Gamma-interferon (IFNG; MIM 147570) has an antiproliferative effect on many tumor cells and inhibits intracellular pathogens such as Toxoplasma and Chlamydia, at least partly because of the induction of indoleamine 2,3-dioxygenase (INDO; EC 1.13.11.52). This enzyme catalyzes the degradation of the essential amino acid L-tryptophan to N-formyl-kynurenine.[supplied by OMIM],	GO:0001816~cytokine production,GO:0001817~regulation of cytokine production,GO:0001818~negative regulation of cytokine production,GO:0001819~positive regulation of cytokine production,GO:0002237~response to molecule of bacterial origin,GO:0002526~acute inflammatory response,GO:0002532~production of molecular mediator of acute inflammatory response,GO:0002534~cytokine production during acute infla…	cytokine production	GO:0000267~cell fraction,GO:0005625~soluble fraction,GO:0005829~cytosol,	GO:0004833~tryptophan 2,3-dioxygenase activity,GO:0005506~iron ion binding,GO:0009055~electron carrier activity,GO:0016597~amino acid binding,GO:0016701~oxidoreductase activity, acting on single donors with incorporation of molecular oxygen,GO:0016702~oxidoreductase activity, acting on single donors with incorporation of molecular oxygen, incorporation of two atoms of oxygen,GO:0019825~oxygen bin…	tryptophan 2
MLL Monomer	IDE	IDE	3416	INSULYSIN	insulin-degrading enzyme	This gene may belong to a protease family responsible for intercellular peptide signalling. Though its role in the cellular processing of insulin has not yet been defined, insulin-degrading enzyme is thought to be involved in the termination of the insulin response. [provided by RefSeq],	GO:0003006~reproductive developmental process,GO:0006461~protein complex assembly,GO:0006508~proteolysis,GO:0006518~peptide metabolic process,GO:0007548~sex differentiation,GO:0009057~macromolecule catabolic process,GO:0009100~glycoprotein metabolic process,GO:0010605~negative regulation of macromolecule metabolic process,GO:0010815~bradykinin catabolic process,GO:0010817~regulation of hormone le…	reproductive developmental process	GO:0000267~cell fraction,GO:0000502~proteasome complex,GO:0005576~extracellular region,GO:0005615~extracellular space,GO:0005625~soluble fraction,GO:0005777~peroxisome,GO:0005782~peroxisomal matrix,GO:0005829~cytosol,GO:0009986~cell surface,GO:0031597~cytosolic proteasome complex,GO:0031907~microbody lumen,GO:0031974~membrane-enclosed lumen,GO:0042579~microbody,GO:0043233~organelle lumen,GO:00444…	GO:0000166~nucleotide binding,GO:0001882~nucleoside binding,GO:0001883~purine nucleoside binding,GO:0004175~endopeptidase activity,GO:0004222~metalloendopeptidase activity,GO:0005524~ATP binding,GO:0008233~peptidase activity,GO:0008237~metallopeptidase activity,GO:0008270~zinc ion binding,GO:0016887~ATPase activity,GO:0017046~peptide hormone binding,GO:0017076~purine nucleotide binding,GO:0030554…	nucleotide binding
MLL Monomer	IF1AX	EIF1AX	1964	EIF1A, EIF1AP1, EIF4C, eIF-1A, eIF-4C	eukaryotic translation initiation factor 1A, X-linked	This gene encodes an essential eukaryotic translation initiation factor. The protein is required for the binding of the 43S complex (a 40S subunit, eIF2/GTP/Met-tRNAi and eIF3) to the 5' end of capped RNA. [provided by RefSeq],	GO:0006412~translation,GO:0006413~translational initiation,	translation	GO:0005829~cytosol,	GO:0003723~RNA binding,GO:0003743~translation initiation factor activity,GO:0008135~translation factor activity, nucleic acid binding,	RNA binding
MLL Monomer	IF2M	MTIF2	4528	-	mitochondrial translational initiation factor 2	During the initiation of protein biosynthesis, initiation factor-2 (IF-2) promotes the binding of the initiator tRNA to the small subunit of the ribosome in a GTP-dependent manner. Prokaryotic IF-2 is a single polypeptide, while eukaryotic cytoplasmic IF-2 (eIF-2) is a trimeric protein. Bovine liver mitochondria contain IF-2(mt), an 85-kD monomeric protein that is equivalent to prokaryotic IF-2. …	GO:0006412~translation,GO:0006413~translational initiation,GO:0006417~regulation of translation,GO:0006446~regulation of translational initiation,GO:0010608~posttranscriptional regulation of gene expression,GO:0032268~regulation of cellular protein metabolic process,	translation	GO:0005739~mitochondrion,	GO:0000166~nucleotide binding,GO:0003743~translation initiation factor activity,GO:0003924~GTPase activity,GO:0005525~GTP binding,GO:0008135~translation factor activity, nucleic acid binding,GO:0017076~purine nucleotide binding,GO:0019001~guanyl nucleotide binding,GO:0032553~ribonucleotide binding,GO:0032555~purine ribonucleotide binding,GO:0032561~guanyl ribonucleotide binding,GO:0043021~ribonuc…	nucleotide binding
MLL Monomer	IF4A1	EIF4A1P4	1973	-	similar to eukaryotic translation initiation factor 4A; small nucleolar RNA, H/ACA box 67; eukaryotic translation initiation factor 4A, isoform 1		GO:0006412~translation,	translation	GO:0005829~cytosol,GO:0016281~eukaryotic translation initiation factor 4F complex,	GO:0000166~nucleotide binding,GO:0000339~RNA cap binding,GO:0001882~nucleoside binding,GO:0001883~purine nucleoside binding,GO:0003723~RNA binding,GO:0003729~mRNA binding,GO:0003743~translation initiation factor activity,GO:0004386~helicase activity,GO:0005524~ATP binding,GO:0008026~ATP-dependent helicase activity,GO:0008135~translation factor activity, nucleic acid binding,GO:0016887~ATPase acti…	nucleotide binding
MLL Monomer	IF4A2	EIF4A2	1974	BM-010, DDX2B, EIF4A, EIF4F, eIF-4A-II, eIF4A-II	similar to eukaryotic translation initiation factor 4A2; eukaryotic translation initiation factor 4A, isoform 2		GO:0006412~translation,GO:0006417~regulation of translation,GO:0006446~regulation of translational initiation,GO:0010608~posttranscriptional regulation of gene expression,GO:0032268~regulation of cellular protein metabolic process,	translation	GO:0005829~cytosol,GO:0016281~eukaryotic translation initiation factor 4F complex,	GO:0000166~nucleotide binding,GO:0001882~nucleoside binding,GO:0001883~purine nucleoside binding,GO:0003723~RNA binding,GO:0003743~translation initiation factor activity,GO:0004386~helicase activity,GO:0005524~ATP binding,GO:0008026~ATP-dependent helicase activity,GO:0008135~translation factor activity, nucleic acid binding,GO:0016887~ATPase activity,GO:0017076~purine nucleotide binding,GO:003055…	nucleotide binding
MLL Monomer	IF4E	EIF4E2	9470	4E-LP, 4EHP, EIF4EL3, IF4e	eukaryotic translation initiation factor 4E family member 2		GO:0006412~translation,GO:0006413~translational initiation,GO:0006417~regulation of translation,GO:0010608~posttranscriptional regulation of gene expression,GO:0032268~regulation of cellular protein metabolic process,	translation		GO:0000339~RNA cap binding,GO:0003723~RNA binding,GO:0003743~translation initiation factor activity,GO:0008135~translation factor activity, nucleic acid binding,	RNA cap binding
MLL Monomer	IF5A1	EIF5A	1984	EIF-5A, EIF5A1, eIF5AI	eukaryotic translation initiation factor 5A; eukaryotic translation initiation factor 5A-like 1		GO:0006403~RNA localization,GO:0006405~RNA export from nucleus,GO:0006406~mRNA export from nucleus,GO:0006412~translation,GO:0006417~regulation of translation,GO:0006448~regulation of translational elongation,GO:0006449~regulation of translational termination,GO:0006452~translational frameshifting,GO:0006575~cellular amino acid derivative metabolic process,GO:0006605~protein targeting,GO:0006611~…	RNA localization	GO:0005635~nuclear envelope,GO:0005642~annulate lamellae,GO:0005643~nuclear pore,GO:0005783~endoplasmic reticulum,GO:0005829~cytosol,GO:0005886~plasma membrane,GO:0009898~internal side of plasma membrane,GO:0012505~endomembrane system,GO:0016021~integral to membrane,GO:0031224~intrinsic to membrane,GO:0031967~organelle envelope,GO:0031975~envelope,GO:0042175~nuclear envelope-endoplasmic reticulum…	GO:0003723~RNA binding,GO:0003746~translation elongation factor activity,GO:0008135~translation factor activity, nucleic acid binding,GO:0017069~snRNA binding,GO:0017070~U6 snRNA binding,GO:0043021~ribonucleoprotein binding,GO:0043022~ribosome binding,GO:0047485~protein N-terminus binding,	RNA binding
MLL Monomer	IF6	EIF6	3692	CAB, EIF3A, ITGB4BP, b(2)gcn, eIF-6, p27(BBP), p27BBP	eukaryotic translation initiation factor 6	Hemidesmosomes are structures which link the basal lamina to the intermediate filament cytoskeleton. An important functional component of hemidesmosomes is the integrin beta-4 subunit (ITGB4), a protein containing two fibronectin type III domains. The protein encoded by this gene binds to the fibronectin type III domains of ITGB4 and may help link ITGB4 to the intermediate filament cytoskeleton. …	GO:0006412~translation,GO:0022613~ribonucleoprotein complex biogenesis,GO:0022618~ribonucleoprotein complex assembly,GO:0034621~cellular macromolecular complex subunit organization,GO:0034622~cellular macromolecular complex assembly,GO:0042254~ribosome biogenesis,GO:0042255~ribosome assembly,GO:0042256~mature ribosome assembly,GO:0043933~macromolecular complex subunit organization,GO:0065003~macr…	translation	GO:0005635~nuclear envelope,GO:0005637~nuclear inner membrane,GO:0005638~lamin filament,GO:0005652~nuclear lamina,GO:0005730~nucleolus,GO:0005856~cytoskeleton,GO:0005882~intermediate filament,GO:0012505~endomembrane system,GO:0019866~organelle inner membrane,GO:0031090~organelle membrane,GO:0031965~nuclear membrane,GO:0031967~organelle envelope,GO:0031974~membrane-enclosed lumen,GO:0031975~envelo…	GO:0003743~translation initiation factor activity,GO:0008135~translation factor activity, nucleic acid binding,GO:0043021~ribonucleoprotein binding,GO:0043022~ribosome binding,	translation initiation factor activity
MLL Monomer	IMA7	KPNA6	23633	IPOA7, KPNA7	karyopherin alpha 6 (importin alpha 7)	Nucleocytoplasmic transport, a signal- and energy-dependent process, takes place through nuclear pore complexes embedded in the nuclear envelope. The import of proteins containing a nuclear localization signal (NLS) requires the NLS import receptor, a heterodimer of importin alpha and beta subunits also known as karyopherins. Importin alpha binds the NLS-containing cargo in the cytoplasm and impo…	GO:0006605~protein targeting,GO:0006606~protein import into nucleus,GO:0006607~NLS-bearing substrate import into nucleus,GO:0006886~intracellular protein transport,GO:0006913~nucleocytoplasmic transport,GO:0008104~protein localization,GO:0015031~protein transport,GO:0017038~protein import,GO:0033365~protein localization in organelle,GO:0034504~protein localization in nucleus,GO:0034613~cellular p…	protein targeting	GO:0005635~nuclear envelope,GO:0005643~nuclear pore,GO:0012505~endomembrane system,GO:0016021~integral to membrane,GO:0031224~intrinsic to membrane,GO:0031967~organelle envelope,GO:0031975~envelope,GO:0046930~pore complex,	GO:0008565~protein transporter activity,	protein transporter activity
MLL Monomer	IMDH1	IMPDH1	3614	IMPD, IMPD1, LCA11, RP10, sWSS2608	IMP (inosine monophosphate) dehydrogenase 1	The protein encoded by this gene acts as a homotetramer to regulate cell growth. The encoded protein is an enzyme that catalyzes the synthesis of xanthine monophosphate (XMP) from inosine-5'-monophosphate (IMP). This is the rate-limiting step in the de novo synthesis of guanine nucleotides. Defects in this gene are a cause of retinitis pigmentosa type 10 (RP10). Several transcript variants encodi…	GO:0001775~cell activation,GO:0006163~purine nucleotide metabolic process,GO:0006164~purine nucleotide biosynthetic process,GO:0006177~GMP biosynthetic process,GO:0007600~sensory perception,GO:0007601~visual perception,GO:0008283~cell proliferation,GO:0009123~nucleoside monophosphate metabolic process,GO:0009124~nucleoside monophosphate biosynthetic process,GO:0009126~purine nucleoside monophosph…	cell activation	GO:0005829~cytosol,	GO:0003938~IMP dehydrogenase activity,GO:0030955~potassium ion binding,GO:0031420~alkali metal ion binding,GO:0043167~ion binding,GO:0043169~cation binding,GO:0046872~metal ion binding,	IMP dehydrogenase activity
MLL Monomer	IMP3	IMP3	55272	BRMS2, C15orf12, MRPS4	IMP3, U3 small nucleolar ribonucleoprotein, homolog (yeast)	This gene encodes the human homolog of the yeast Imp3 protein. The protein localizes to the nucleoli and interacts with the U3 snoRNP complex. The protein contains an S4 domain. [provided by RefSeq],	GO:0006364~rRNA processing,GO:0006396~RNA processing,GO:0016072~rRNA metabolic process,GO:0022613~ribonucleoprotein complex biogenesis,GO:0034470~ncRNA processing,GO:0034660~ncRNA metabolic process,GO:0042254~ribosome biogenesis,	rRNA processing	GO:0005730~nucleolus,GO:0005840~ribosome,GO:0030529~ribonucleoprotein complex,GO:0031974~membrane-enclosed lumen,GO:0031981~nuclear lumen,GO:0043228~non-membrane-bounded organelle,GO:0043232~intracellular non-membrane-bounded organelle,GO:0043233~organelle lumen,GO:0070013~intracellular organelle lumen,	GO:0003723~RNA binding,GO:0019843~rRNA binding,	RNA binding
MLL Monomer	IMP4	IMP4	92856	BXDC4	IMP4, U3 small nucleolar ribonucleoprotein, homolog (yeast)		GO:0006364~rRNA processing,GO:0006396~RNA processing,GO:0016072~rRNA metabolic process,GO:0022613~ribonucleoprotein complex biogenesis,GO:0034470~ncRNA processing,GO:0034660~ncRNA metabolic process,GO:0042254~ribosome biogenesis,	rRNA processing	GO:0005730~nucleolus,GO:0030529~ribonucleoprotein complex,GO:0031974~membrane-enclosed lumen,GO:0031981~nuclear lumen,GO:0043228~non-membrane-bounded organelle,GO:0043232~intracellular non-membrane-bounded organelle,GO:0043233~organelle lumen,GO:0070013~intracellular organelle lumen,
MLL Monomer	INO80	INO80	54617	INO80A, INOC1, hINO80	INO80 homolog (S. cerevisiae)	INOC1 is the human homolog of S. cerevisiae Ino80, the catalytic ATPase subunit of the INO80 chromatin remodeling complex (Shen et al., 2000 [PubMed 10952318]; Bakshi et al., 2004 [PubMed 15207721]). INOC1 defines a subfamily of SWI2/SNF2 chromatin remodeling proteins; see SMARCA (MIM 600014) for background information.[supplied by OMIM],	GO:0006325~chromatin organization,GO:0006338~chromatin remodeling,GO:0016568~chromatin modification,GO:0051276~chromosome organization,	chromatin organization		GO:0000166~nucleotide binding,GO:0001882~nucleoside binding,GO:0001883~purine nucleoside binding,GO:0003677~DNA binding,GO:0003678~DNA helicase activity,GO:0004386~helicase activity,GO:0005524~ATP binding,GO:0016887~ATPase activity,GO:0017076~purine nucleotide binding,GO:0030554~adenyl nucleotide binding,GO:0032553~ribonucleotide binding,GO:0032555~purine ribonucleotide binding,GO:0032559~adenyl …	nucleotide binding
MLL Monomer	IPO13	IPO13	9670	IMP13, KAP13, LGL2, RANBP13	importin 13	This gene encodes a member of the importin-beta family of nuclear transport proteins. The encoded protein mediates the import of specific cargo proteins from the cytoplasm to the nucleus and is dependent on the Ras-related nuclear protein-GTPase system. The encoded protein is also involved in nuclear export of the eukaryotic translation initiation factor 1A.,	GO:0000059~protein import into nucleus, docking,GO:0006461~protein complex assembly,GO:0006605~protein targeting,GO:0006606~protein import into nucleus,GO:0006886~intracellular protein transport,GO:0006913~nucleocytoplasmic transport,GO:0008104~protein localization,GO:0015031~protein transport,GO:0017038~protein import,GO:0033365~protein localization in organelle,GO:0034504~protein localization i…	protein import into nucleus	GO:0005635~nuclear envelope,GO:0005643~nuclear pore,GO:0012505~endomembrane system,GO:0016021~integral to membrane,GO:0031224~intrinsic to membrane,GO:0031967~organelle envelope,GO:0031975~envelope,GO:0046930~pore complex,	GO:0008565~protein transporter activity,	protein transporter activity
MLL Monomer	IPO5	IPO5	3843	IMB3, KPNB3, Pse1, RANBP5, imp5	importin 5	Nucleocytoplasmic transport, a signal- and energy-dependent process, takes place through nuclear pore complexes embedded in the nuclear envelope. The import of proteins containing a nuclear localization signal (NLS) requires the NLS import receptor, a heterodimer of importin alpha and beta subunits also known as karyopherins. Importin alpha binds the NLS-containing cargo in the cytoplasm and impo…	GO:0000059~protein import into nucleus, docking,GO:0006461~protein complex assembly,GO:0006605~protein targeting,GO:0006606~protein import into nucleus,GO:0006607~NLS-bearing substrate import into nucleus,GO:0006886~intracellular protein transport,GO:0006913~nucleocytoplasmic transport,GO:0008104~protein localization,GO:0015031~protein transport,GO:0017038~protein import,GO:0033365~protein locali…	protein import into nucleus	GO:0005635~nuclear envelope,GO:0005643~nuclear pore,GO:0005730~nucleolus,GO:0012505~endomembrane system,GO:0016021~integral to membrane,GO:0031224~intrinsic to membrane,GO:0031967~organelle envelope,GO:0031974~membrane-enclosed lumen,GO:0031975~envelope,GO:0031981~nuclear lumen,GO:0043228~non-membrane-bounded organelle,GO:0043232~intracellular non-membrane-bounded organelle,GO:0043233~organelle l…	GO:0004857~enzyme inhibitor activity,GO:0005095~GTPase inhibitor activity,GO:0008536~Ran GTPase binding,GO:0008565~protein transporter activity,GO:0017016~Ras GTPase binding,GO:0019899~enzyme binding,GO:0030695~GTPase regulator activity,GO:0031267~small GTPase binding,GO:0051020~GTPase binding,GO:0060589~nucleoside-triphosphatase regulator activity,	enzyme inhibitor activity
MLL Monomer	IPO7	IPO7	10527	Imp7, RANBP7	importin 7	The importin-alpha/beta complex and the GTPase Ran mediate nuclear import of proteins with a classical nuclear localization signal. The protein encoded by this gene is a member of a class of approximately 20 potential Ran targets that share a sequence motif related to the Ran-binding site of importin-beta. Similar to importin-beta, this protein prevents the activation of Ran's GTPase by RanGAP1 a…	GO:0000059~protein import into nucleus, docking,GO:0006461~protein complex assembly,GO:0006605~protein targeting,GO:0006606~protein import into nucleus,GO:0006886~intracellular protein transport,GO:0006913~nucleocytoplasmic transport,GO:0008104~protein localization,GO:0015031~protein transport,GO:0017038~protein import,GO:0033365~protein localization in organelle,GO:0034504~protein localization i…	protein import into nucleus	GO:0000267~cell fraction,GO:0005625~soluble fraction,GO:0005635~nuclear envelope,GO:0005643~nuclear pore,GO:0012505~endomembrane system,GO:0016021~integral to membrane,GO:0031224~intrinsic to membrane,GO:0031967~organelle envelope,GO:0031975~envelope,GO:0046930~pore complex,	GO:0005083~small GTPase regulator activity,GO:0008536~Ran GTPase binding,GO:0008565~protein transporter activity,GO:0017016~Ras GTPase binding,GO:0019899~enzyme binding,GO:0030695~GTPase regulator activity,GO:0031267~small GTPase binding,GO:0042393~histone binding,GO:0051020~GTPase binding,GO:0060589~nucleoside-triphosphatase regulator activity,	small GTPase regulator activity
MLL Monomer	IPO9	IPO9	55705	Imp9	importin 9		GO:0000059~protein import into nucleus, docking,GO:0006461~protein complex assembly,GO:0006605~protein targeting,GO:0006606~protein import into nucleus,GO:0006886~intracellular protein transport,GO:0006913~nucleocytoplasmic transport,GO:0008104~protein localization,GO:0015031~protein transport,GO:0017038~protein import,GO:0033365~protein localization in organelle,GO:0034504~protein localization i…	protein import into nucleus	GO:0005635~nuclear envelope,GO:0005643~nuclear pore,GO:0012505~endomembrane system,GO:0016021~integral to membrane,GO:0031224~intrinsic to membrane,GO:0031967~organelle envelope,GO:0031975~envelope,GO:0046930~pore complex,	GO:0008536~Ran GTPase binding,GO:0008565~protein transporter activity,GO:0017016~Ras GTPase binding,GO:0019899~enzyme binding,GO:0031267~small GTPase binding,GO:0042393~histone binding,GO:0051020~GTPase binding,	Ran GTPase binding
MLL Monomer	IPYR	PPA1	5464	HEL-S-66p, IOPPP, PP, PP1, SID6-8061	pyrophosphatase (inorganic) 1	The protein encoded by this gene is a member of the inorganic pyrophosphatase (PPase) family. PPases catalyze the hydrolysis of pyrophosphate to inorganic phosphate, which is important for the phosphate metabolism of cells. Studies of a similar protein in bovine suggested a cytoplasmic localization of this enzyme. [provided by RefSeq],	GO:0006793~phosphorus metabolic process,GO:0006796~phosphate metabolic process,	phosphorus metabolic process	GO:0005829~cytosol,	GO:0000287~magnesium ion binding,GO:0004427~inorganic diphosphatase activity,GO:0043167~ion binding,GO:0043169~cation binding,GO:0046872~metal ion binding,	magnesium ion binding
MLL Monomer	IRAK3	IRAK3	11213	ASRT5, IRAKM	interleukin-1 receptor-associated kinase 3		GO:0001817~regulation of cytokine production,GO:0001818~negative regulation of cytokine production,GO:0001959~regulation of cytokine-mediated signaling pathway,GO:0001960~negative regulation of cytokine-mediated signaling pathway,GO:0002218~activation of innate immune response,GO:0002221~pattern recognition receptor signaling pathway,GO:0002224~toll-like receptor signaling pathway,GO:0002237~resp…	regulation of cytokine production		GO:0000166~nucleotide binding,GO:0000287~magnesium ion binding,GO:0001882~nucleoside binding,GO:0001883~purine nucleoside binding,GO:0004672~protein kinase activity,GO:0004674~protein serine/threonine kinase activity,GO:0005524~ATP binding,GO:0017076~purine nucleotide binding,GO:0030554~adenyl nucleotide binding,GO:0032553~ribonucleotide binding,GO:0032555~purine ribonucleotide binding,GO:0032559…	nucleotide binding
MLL Monomer	K0020	KIAA0020	9933	HA-8, HLA-HA8, PEN, PUF6, XTP5, hPUF-A	KIAA0020				GO:0005730~nucleolus,GO:0005783~endoplasmic reticulum,GO:0031974~membrane-enclosed lumen,GO:0031981~nuclear lumen,GO:0043228~non-membrane-bounded organelle,GO:0043232~intracellular non-membrane-bounded organelle,GO:0043233~organelle lumen,GO:0070013~intracellular organelle lumen,	GO:0003723~RNA binding,	RNA binding
MLL Monomer	KAP2	PRKAR2A	5576	PKR2, PRKAR2	protein kinase, cAMP-dependent, regulatory, type II, alpha	cAMP is a signaling molecule important for a variety of cellular functions. cAMP exerts its effects by activating the cAMP-dependent protein kinase, which transduces the signal through phosphorylation of different target proteins. The inactive kinase holoenzyme is a tetramer composed of two regulatory and two catalytic subunits. cAMP causes the dissociation of the inactive holoenzyme into a dimer…	GO:0001932~regulation of protein amino acid phosphorylation,GO:0007242~intracellular signaling cascade,GO:0009719~response to endogenous stimulus,GO:0009725~response to hormone stimulus,GO:0009755~hormone-mediated signaling,GO:0010033~response to organic substance,GO:0019220~regulation of phosphate metabolic process,GO:0031399~regulation of protein modification process,GO:0032147~activation of pr…	regulation of protein amino acid phosphorylation	GO:0000267~cell fraction,GO:0005624~membrane fraction,GO:0005626~insoluble fraction,GO:0005829~cytosol,GO:0005886~plasma membrane,GO:0005952~cAMP-dependent protein kinase complex,	GO:0000166~nucleotide binding,GO:0001882~nucleoside binding,GO:0001883~purine nucleoside binding,GO:0008603~cAMP-dependent protein kinase regulator activity,GO:0016208~AMP binding,GO:0017076~purine nucleotide binding,GO:0019207~kinase regulator activity,GO:0019887~protein kinase regulator activity,GO:0030551~cyclic nucleotide binding,GO:0030552~cAMP binding,GO:0030554~adenyl nucleotide binding,GO…	nucleotide binding
MLL Monomer	KIME	MVK	4598	LRBP, MK, MVLK, POROK3	mevalonate kinase	This gene encodes the peroxisomal enzyme mevalonate kinase. Mevalonate is a key intermediate, and mevalonate kinase a key early enzyme, in isoprenoid and sterol synthesis. Mevalonate kinase deficiency caused by mutation of this gene results in mevalonic aciduria, a disease characterized psychomotor retardation, failure to thrive, hepatosplenomegaly, anemia and recurrent febrile crises. Defects in…	GO:0006694~steroid biosynthetic process,GO:0006695~cholesterol biosynthetic process,GO:0006720~isoprenoid metabolic process,GO:0006793~phosphorus metabolic process,GO:0006796~phosphate metabolic process,GO:0008202~steroid metabolic process,GO:0008203~cholesterol metabolic process,GO:0008299~isoprenoid biosynthetic process,GO:0008610~lipid biosynthetic process,GO:0016125~sterol metabolic process,G…	steroid biosynthetic process	GO:0005777~peroxisome,GO:0042579~microbody,	GO:0000166~nucleotide binding,GO:0001882~nucleoside binding,GO:0001883~purine nucleoside binding,GO:0004496~mevalonate kinase activity,GO:0005524~ATP binding,GO:0017076~purine nucleotide binding,GO:0030554~adenyl nucleotide binding,GO:0032553~ribonucleotide binding,GO:0032555~purine ribonucleotide binding,GO:0032559~adenyl ribonucleotide binding,GO:0042802~identical protein binding,	nucleotide binding
MLL Monomer	KRR1	KRR1	11103	HRB2, RIP-1	KRR1, small subunit (SSU) processome component, homolog (yeast)		GO:0006364~rRNA processing,GO:0006396~RNA processing,GO:0016072~rRNA metabolic process,GO:0022613~ribonucleoprotein complex biogenesis,GO:0034470~ncRNA processing,GO:0034660~ncRNA metabolic process,GO:0042254~ribosome biogenesis,	rRNA processing	GO:0005730~nucleolus,GO:0005732~small nucleolar ribonucleoprotein complex,GO:0030529~ribonucleoprotein complex,GO:0031974~membrane-enclosed lumen,GO:0031981~nuclear lumen,GO:0043228~non-membrane-bounded organelle,GO:0043232~intracellular non-membrane-bounded organelle,GO:0043233~organelle lumen,GO:0070013~intracellular organelle lumen,	GO:0003723~RNA binding,	RNA binding
MLL Monomer	KRT15	KRT15	3866	CK15, K15, K1CO	keratin 15	The protein encoded by this gene is a member of the keratin gene family. The keratins are intermediate filament proteins responsible for the structural integrity of epithelial cells and are subdivided into cytokeratins and hair keratins. Most of the type I cytokeratins consist of acidic proteins which are arranged in pairs of heterotypic keratin chains and are clustered in a region on chromosome …	GO:0007398~ectoderm development,GO:0008544~epidermis development,	ectoderm development	GO:0005856~cytoskeleton,GO:0005882~intermediate filament,GO:0043228~non-membrane-bounded organelle,GO:0043232~intracellular non-membrane-bounded organelle,GO:0044430~cytoskeletal part,GO:0045111~intermediate filament cytoskeleton,	GO:0005198~structural molecule activity,GO:0005200~structural constituent of cytoskeleton,	structural molecule activity
MLL Monomer	LONF3	LONRF3	79836	RNF127	LON peptidase N-terminal domain and ring finger 3	The protein encoded by this gene contains a RING finger domain, a motif present in a variety of functionally distinct proteins and known to be involved in protein-protein and protein-DNA interactions. Multiple alternatively spliced transcript variants have been suggested, but their full length natures are not clear. [provided by RefSeq],	GO:0006508~proteolysis,	proteolysis		GO:0004176~ATP-dependent peptidase activity,GO:0008233~peptidase activity,GO:0008270~zinc ion binding,GO:0016887~ATPase activity,GO:0042623~ATPase activity, coupled,GO:0043167~ion binding,GO:0043169~cation binding,GO:0046872~metal ion binding,GO:0046914~transition metal ion binding,GO:0070011~peptidase activity, acting on L-amino acid peptides,	ATP-dependent peptidase activity
MLL Monomer	LPXN	LPXN	9404	LDPL	leupaxin	The product encoded by this gene is preferentially expressed in hematopoietic cells and belongs to the paxillin protein family. Similar to other members of this focal-adhesion-associated adaptor-protein family, it has four leucine-rich LD-motifs in the N-terminus and four LIM domains in the C-terminus. It may function in cell type-specific signaling by associating with PYK2, a member of focal adh…	GO:0006461~protein complex assembly,GO:0007155~cell adhesion,GO:0022610~biological adhesion,GO:0043933~macromolecular complex subunit organization,GO:0065003~macromolecular complex assembly,GO:0070271~protein complex biogenesis,	protein complex assembly		GO:0008270~zinc ion binding,GO:0043167~ion binding,GO:0043169~cation binding,GO:0046872~metal ion binding,GO:0046914~transition metal ion binding,	zinc ion binding
MLL Monomer	LSM2	LSM2	57819	C6orf28, G7B, YBL026W, snRNP	LSM2 homolog, U6 small nuclear RNA associated (S. cerevisiae)	Sm-like proteins were identified in a variety of organisms based on sequence homology with the Sm protein family (see SNRPD2; MIM 601061). Sm-like proteins contain the Sm sequence motif, which consists of 2 regions separated by a linker of variable length that folds as a loop. The Sm-like proteins are thought to form a stable heteromer present in tri-snRNP particles, which are important for pre-m…	GO:0000375~RNA splicing, via transesterification reactions,GO:0000377~RNA splicing, via transesterification reactions with bulged adenosine as nucleophile,GO:0000398~nuclear mRNA splicing, via spliceosome,GO:0006396~RNA processing,GO:0006397~mRNA processing,GO:0008380~RNA splicing,GO:0016071~mRNA metabolic process,	RNA splicing	GO:0005681~spliceosome,GO:0030529~ribonucleoprotein complex,	GO:0003723~RNA binding,GO:0017069~snRNA binding,GO:0017070~U6 snRNA binding,GO:0019899~enzyme binding,GO:0019900~kinase binding,GO:0019901~protein kinase binding,	RNA binding
MLL Monomer	LYAR	LYAR	55646	ZC2HC2, ZLYAR	Ly1 antibody reactive homolog (mouse)				GO:0005730~nucleolus,GO:0031974~membrane-enclosed lumen,GO:0031981~nuclear lumen,GO:0043228~non-membrane-bounded organelle,GO:0043232~intracellular non-membrane-bounded organelle,GO:0043233~organelle lumen,GO:0070013~intracellular organelle lumen,	GO:0008270~zinc ion binding,GO:0043167~ion binding,GO:0043169~cation binding,GO:0046872~metal ion binding,GO:0046914~transition metal ion binding,	zinc ion binding
MLL Monomer	MAK16	MAK16	84549	MAK16L, RBM13	MAK16 homolog (S. cerevisiae)				GO:0005730~nucleolus,GO:0031974~membrane-enclosed lumen,GO:0031981~nuclear lumen,GO:0043228~non-membrane-bounded organelle,GO:0043232~intracellular non-membrane-bounded organelle,GO:0043233~organelle lumen,GO:0070013~intracellular organelle lumen,
MLL Monomer	MCM5	MCM5	4174	CDC46, P1-CDC46	minichromosome maintenance complex component 5	The protein encoded by this gene is structurally very similar to the CDC46 protein from S. cerevisiae, a protein involved in the initiation of DNA replication. The encoded protein is a member of the MCM family of chromatin-binding proteins and can interact with at least two other members of this family. The encoded protein is upregulated in the transition from the G0 to G1/S phase of the cell cyc…	GO:0006259~DNA metabolic process,GO:0006260~DNA replication,GO:0006261~DNA-dependent DNA replication,GO:0006270~DNA replication initiation,GO:0006350~transcription,GO:0045449~regulation of transcription,GO:0051301~cell division,	DNA metabolic process	GO:0005654~nucleoplasm,GO:0031974~membrane-enclosed lumen,GO:0031981~nuclear lumen,GO:0043233~organelle lumen,GO:0070013~intracellular organelle lumen,	GO:0000166~nucleotide binding,GO:0001882~nucleoside binding,GO:0001883~purine nucleoside binding,GO:0003677~DNA binding,GO:0005524~ATP binding,GO:0017076~purine nucleotide binding,GO:0030554~adenyl nucleotide binding,GO:0032553~ribonucleotide binding,GO:0032555~purine ribonucleotide binding,GO:0032559~adenyl ribonucleotide binding,	nucleotide binding
MLL Monomer	MDHM	MDH2	4191	M-MDH, MDH, MGC:3559, MOR1	malate dehydrogenase 2, NAD (mitochondrial)	Malate dehydrogenase catalyzes the reversible oxidation of malate to oxaloacetate, utilizing the NAD/NADH cofactor system in the citric acid cycle. The protein encoded by this gene is localized to the mitochondria and may play pivotal roles in the malate-aspartate shuttle that operates in the metabolic coordination between cytosol and mitochondria. [provided by RefSeq],	GO:0005996~monosaccharide metabolic process,GO:0006006~glucose metabolic process,GO:0006007~glucose catabolic process,GO:0006084~acetyl-CoA metabolic process,GO:0006091~generation of precursor metabolites and energy,GO:0006096~glycolysis,GO:0006099~tricarboxylic acid cycle,GO:0006107~oxaloacetate metabolic process,GO:0006108~malate metabolic process,GO:0006732~coenzyme metabolic process,GO:000673…	monosaccharide metabolic process	GO:0005739~mitochondrion,GO:0005740~mitochondrial envelope,GO:0005743~mitochondrial inner membrane,GO:0005759~mitochondrial matrix,GO:0019866~organelle inner membrane,GO:0031090~organelle membrane,GO:0031966~mitochondrial membrane,GO:0031967~organelle envelope,GO:0031974~membrane-enclosed lumen,GO:0031975~envelope,GO:0031980~mitochondrial lumen,GO:0043233~organelle lumen,GO:0044429~mitochondrial …	GO:0016615~malate dehydrogenase activity,GO:0030060~L-malate dehydrogenase activity,GO:0043621~protein self-association,GO:0046554~malate dehydrogenase (NADP+) activity,	malate dehydrogenase activity
MLL Monomer	MEMO1	MEMO1	51072	-	mediator of cell motility 1; similar to mediator of cell motility 1				GO:0005829~cytosol,
MLL Monomer	METK1	MAT1A	4143	MAT, MATA1, SAMS, SAMS1	methionine adenosyltransferase I, alpha	This gene catalyzes a two-step reaction that involves the transfer of the adenosyl moiety of ATP to methionine to form S-adenosylmethionine and tripolyphosphate, which is subsequently cleaved to PPi and Pi. S-adenosylmethionine is the source of methyl groups for most biological methylations. The encoded protein is found as a homotetramer (MAT I) or a homodimer (MAT III) whereas a third form, MAT …	GO:0006730~one-carbon metabolic process,	one-carbon metabolic process		GO:0000166~nucleotide binding,GO:0000287~magnesium ion binding,GO:0001882~nucleoside binding,GO:0001883~purine nucleoside binding,GO:0004478~methionine adenosyltransferase activity,GO:0005524~ATP binding,GO:0016765~transferase activity, transferring alkyl or aryl (other than methyl) groups,GO:0017076~purine nucleotide binding,GO:0030554~adenyl nucleotide binding,GO:0030955~potassium ion binding,G…	nucleotide binding
MLL Monomer	MIO	MLXIPL	51085	CHREBP, MIO, MONDOB, WBSCR14, WS-bHLH, bHLHd14	MLX interacting protein-like	This gene encodes a basic helix-loop-helix leucine zipper transcription factor of the Myc/Max/Mad superfamily. This protein forms a heterodimeric complex and binds and activates, in a glucose-dependent manner, carbohydrate response element (ChoRE) motifs in the promoters of triglyceride synthesis genes. The gene is deleted in Williams-Beuren syndrome, a multisystem developmental disorder caused b…	GO:0000122~negative regulation of transcription from RNA polymerase II promoter,GO:0006109~regulation of carbohydrate metabolic process,GO:0006110~regulation of glycolysis,GO:0006350~transcription,GO:0006355~regulation of transcription, DNA-dependent,GO:0006357~regulation of transcription from RNA polymerase II promoter,GO:0007242~intracellular signaling cascade,GO:0007243~protein kinase cascade,…	negative regulation of transcription from RNA polymerase II promoter	GO:0005654~nucleoplasm,GO:0005667~transcription factor complex,GO:0031974~membrane-enclosed lumen,GO:0031981~nuclear lumen,GO:0043233~organelle lumen,GO:0044451~nucleoplasm part,GO:0070013~intracellular organelle lumen,	GO:0003677~DNA binding,GO:0003700~transcription factor activity,GO:0008134~transcription factor binding,GO:0016563~transcription activator activity,GO:0016564~transcription repressor activity,GO:0030528~transcription regulator activity,GO:0042802~identical protein binding,GO:0042803~protein homodimerization activity,GO:0046982~protein heterodimerization activity,GO:0046983~protein dimerization ac…	DNA binding
MLL Monomer	MK67I	NIFK	84365	MKI67IP, Nopp34	MKI67 (FHA domain) interacting nucleolar phosphoprotein	This gene encodes a protein that interacts with the forkhead-associated domain of the Ki-67 antigen. The encoded protein may bind RNA and may play a role in mitosis and cell cycle progression. Multiple pseudogenes exist on chromosomes 5, 10, 12, 15, and 19.[provided by RefSeq],	GO:0006350~transcription,GO:0006351~transcription, DNA-dependent,GO:0006461~protein complex assembly,GO:0009303~rRNA transcription,GO:0016072~rRNA metabolic process,GO:0032774~RNA biosynthetic process,GO:0034660~ncRNA metabolic process,GO:0043933~macromolecular complex subunit organization,GO:0065003~macromolecular complex assembly,GO:0070271~protein complex biogenesis,	transcription	GO:0000228~nuclear chromosome,GO:0000793~condensed chromosome,GO:0000794~condensed nuclear chromosome,GO:0005654~nucleoplasm,GO:0005694~chromosome,GO:0005730~nucleolus,GO:0031974~membrane-enclosed lumen,GO:0031981~nuclear lumen,GO:0043228~non-membrane-bounded organelle,GO:0043232~intracellular non-membrane-bounded organelle,GO:0043233~organelle lumen,GO:0070013~intracellular organelle lumen,	GO:0000166~nucleotide binding,GO:0003723~RNA binding,	nucleotide binding
MLL Monomer	MKS1	MKS1	54903	BBS13, MES, MKS, POC12
MLL Monomer	MMS19	MMS19	64210	MET18, MMS19L, hMMS19	MMS19 nucleotide excision repair homolog (S. cerevisiae)		GO:0000160~two-component signal transduction system (phosphorelay),GO:0006259~DNA metabolic process,GO:0006281~DNA repair,GO:0006289~nucleotide-excision repair,GO:0006350~transcription,GO:0006355~regulation of transcription, DNA-dependent,GO:0006974~response to DNA damage stimulus,GO:0009719~response to endogenous stimulus,GO:0009725~response to hormone stimulus,GO:0009891~positive regulation of …	two-component signal transduction system (phosphorelay)	GO:0005654~nucleoplasm,GO:0005667~transcription factor complex,GO:0005675~holo TFIIH complex,GO:0016591~DNA-directed RNA polymerase II, holoenzyme,GO:0031974~membrane-enclosed lumen,GO:0031981~nuclear lumen,GO:0043233~organelle lumen,GO:0044451~nucleoplasm part,GO:0070013~intracellular organelle lumen,	GO:0003712~transcription cofactor activity,GO:0003713~transcription coactivator activity,GO:0005198~structural molecule activity,GO:0008134~transcription factor binding,GO:0016563~transcription activator activity,GO:0030159~receptor signaling complex scaffold activity,GO:0030331~estrogen receptor binding,GO:0030528~transcription regulator activity,GO:0030674~protein binding, bridging,GO:0032947~p…	transcription cofactor activity
MLL Monomer	MPP10	MPHOSPH10	10199	CT90, MPP10, MPP10P, PPP1R106	M-phase phosphoprotein 10 (U3 small nucleolar ribonucleoprotein)	This gene encodes a protein that is phosphorylated during mitosis. The protein localizes to the nucleolus during interphase and to the chromosomes during M phase. The protein is thought to be part of the U3 small nucleolar ribonucleoprotein complex, which is involved in rRNA processing. [provided by RefSeq],	GO:0006364~rRNA processing,GO:0006396~RNA processing,GO:0008380~RNA splicing,GO:0016072~rRNA metabolic process,GO:0022613~ribonucleoprotein complex biogenesis,GO:0034470~ncRNA processing,GO:0034660~ncRNA metabolic process,GO:0042254~ribosome biogenesis,	rRNA processing	GO:0005730~nucleolus,GO:0005732~small nucleolar ribonucleoprotein complex,GO:0030529~ribonucleoprotein complex,GO:0031974~membrane-enclosed lumen,GO:0031981~nuclear lumen,GO:0043228~non-membrane-bounded organelle,GO:0043232~intracellular non-membrane-bounded organelle,GO:0043233~organelle lumen,GO:0070013~intracellular organelle lumen,	GO:0031202~RNA splicing factor activity, transesterification mechanism,	RNA splicing factor activity
MLL Monomer	MRT4	MRT4	100009675	-
MLL Monomer	MVD1	MVD	4597	FP17780, MPD	mevalonate (diphospho) decarboxylase	The enzyme mevalonate pyrophosphate decarboxylase catalyzes the conversion of mevalonate pyrophosphate into isopentenyl pyrophosphate in one of the early steps in cholesterol biosynthesis. It decarboxylates and dehydrates its substrate while hydrolyzing ATP. [provided by RefSeq],	GO:0006694~steroid biosynthetic process,GO:0006695~cholesterol biosynthetic process,GO:0006720~isoprenoid metabolic process,GO:0006793~phosphorus metabolic process,GO:0006796~phosphate metabolic process,GO:0008202~steroid metabolic process,GO:0008203~cholesterol metabolic process,GO:0008284~positive regulation of cell proliferation,GO:0008299~isoprenoid biosynthetic process,GO:0008610~lipid biosy…	steroid biosynthetic process	GO:0005777~peroxisome,GO:0005782~peroxisomal matrix,GO:0005829~cytosol,GO:0031907~microbody lumen,GO:0031974~membrane-enclosed lumen,GO:0042579~microbody,GO:0043233~organelle lumen,GO:0044438~microbody part,GO:0044439~peroxisomal part,GO:0070013~intracellular organelle lumen,	GO:0000166~nucleotide binding,GO:0001882~nucleoside binding,GO:0001883~purine nucleoside binding,GO:0004163~diphosphomevalonate decarboxylase activity,GO:0005524~ATP binding,GO:0016831~carboxy-lyase activity,GO:0017076~purine nucleotide binding,GO:0030544~Hsp70 protein binding,GO:0030554~adenyl nucleotide binding,GO:0031072~heat shock protein binding,GO:0032553~ribonucleotide binding,GO:0032555~p…	nucleotide binding
MLL Monomer	MYC	MYC	4609	MRTL, MYCC, bHLHe39, c-Myc	v-myc myelocytomatosis viral oncogene homolog (avian)	The protein encoded by this gene is a multifunctional, nuclear phosphoprotein that plays a role in cell cycle progression, apoptosis and cellular transformation. It functions as a transcription factor that regulates transcription of specific target genes. Mutations, overexpression, rearrangement and translocation of this gene have been associated with a variety of hematopoietic tumors, leukemias …	GO:0000737~DNA catabolic process, endonucleolytic,GO:0001501~skeletal system development,GO:0001783~B cell apoptosis,GO:0001836~release of cytochrome c from mitochondria,GO:0002902~regulation of B cell apoptosis,GO:0002904~positive regulation of B cell apoptosis,GO:0005996~monosaccharide metabolic process,GO:0006006~glucose metabolic process,GO:0006259~DNA metabolic process,GO:0006308~DNA catabol…	DNA catabolic process	GO:0005654~nucleoplasm,GO:0005819~spindle,GO:0005856~cytoskeleton,GO:0015630~microtubule cytoskeleton,GO:0016604~nuclear body,GO:0031974~membrane-enclosed lumen,GO:0031981~nuclear lumen,GO:0043228~non-membrane-bounded organelle,GO:0043232~intracellular non-membrane-bounded organelle,GO:0043233~organelle lumen,GO:0044430~cytoskeletal part,GO:0044451~nucleoplasm part,GO:0070013~intracellular organe…	GO:0003677~DNA binding,GO:0003690~double-stranded DNA binding,GO:0003700~transcription factor activity,GO:0030528~transcription regulator activity,GO:0043565~sequence-specific DNA binding,GO:0043566~structure-specific DNA binding,	DNA binding
MLL Monomer	MYPT1	PPP1R12A	4659	M130, MBS, MYPT1	protein phosphatase 1, regulatory (inhibitor) subunit 12A	Myosin phosphatase target subunit 1, which is also called the myosin-binding subunit of myosin phosphatase, is one of the subunits of myosin phosphatase. Myosin phosphatase regulates the interaction of actin and myosin downstream of the guanosine triphosphatase Rho. The small guanosine triphosphatase Rho is implicated in myosin light chain (MLC) phosphorylation, which results in contraction of sm…				GO:0004721~phosphoprotein phosphatase activity,GO:0016791~phosphatase activity,	phosphoprotein phosphatase activity
MLL Monomer	NAT10	NAT10	55226	ALP, NET43	N-acetyltransferase 10 (GCN5-related)				GO:0005730~nucleolus,GO:0031974~membrane-enclosed lumen,GO:0031981~nuclear lumen,GO:0043228~non-membrane-bounded organelle,GO:0043232~intracellular non-membrane-bounded organelle,GO:0043233~organelle lumen,GO:0070013~intracellular organelle lumen,	GO:0000166~nucleotide binding,GO:0001882~nucleoside binding,GO:0001883~purine nucleoside binding,GO:0005524~ATP binding,GO:0008080~N-acetyltransferase activity,GO:0016407~acetyltransferase activity,GO:0016410~N-acyltransferase activity,GO:0017076~purine nucleotide binding,GO:0030554~adenyl nucleotide binding,GO:0032553~ribonucleotide binding,GO:0032555~purine ribonucleotide binding,GO:0032559~ade…	nucleotide binding
MLL Monomer	NDKB	NME2	4830	NDKB, NDPK-B, NDPKB, NM23-H2, NM23B, PUF	non-metastatic cells 1, protein (NM23A) expressed in; NME1-NME2 readthrough transcript; non-metastatic cells 2, protein (NM23B) expressed in	Nucleoside diphosphate kinase (NDK) exists as a hexamer composed of 'A' (encoded by NME1) and 'B' (encoded by this gene) isoforms. Multiple alternatively spliced transcript variants encoding the same isoform have been found for this gene. Co-transcription of this gene and the neighboring upstream gene (NME1) generates naturally-occurring transcripts (NME1-NME2) which encode a fusion protein compr…	GO:0002761~regulation of myeloid leukocyte differentiation,GO:0002762~negative regulation of myeloid leukocyte differentiation,GO:0006163~purine nucleotide metabolic process,GO:0006164~purine nucleotide biosynthetic process,GO:0006165~nucleoside diphosphate phosphorylation,GO:0006183~GTP biosynthetic process,GO:0006213~pyrimidine nucleoside metabolic process,GO:0006220~pyrimidine nucleotide metab…	regulation of myeloid leukocyte differentiation	GO:0000267~cell fraction,GO:0001726~ruffle,GO:0005624~membrane fraction,GO:0005625~soluble fraction,GO:0005626~insoluble fraction,GO:0005792~microsome,GO:0005813~centrosome,GO:0005815~microtubule organizing center,GO:0005829~cytosol,GO:0005856~cytoskeleton,GO:0005882~intermediate filament,GO:0015630~microtubule cytoskeleton,GO:0030027~lamellipodium,GO:0031252~cell leading edge,GO:0042598~vesicula…	GO:0000166~nucleotide binding,GO:0000287~magnesium ion binding,GO:0001882~nucleoside binding,GO:0001883~purine nucleoside binding,GO:0003677~DNA binding,GO:0003700~transcription factor activity,GO:0004518~nuclease activity,GO:0004536~deoxyribonuclease activity,GO:0004550~nucleoside diphosphate kinase activity,GO:0005524~ATP binding,GO:0005525~GTP binding,GO:0008092~cytoskeletal protein binding,GO…	nucleotide binding
MLL Monomer	NECA2	NECAB2	54550	EFCBP2	N-terminal EF-hand calcium binding protein 2		GO:0016999~antibiotic metabolic process,GO:0017000~antibiotic biosynthetic process,GO:0017144~drug metabolic process,	antibiotic metabolic process		GO:0005509~calcium ion binding,GO:0043167~ion binding,GO:0043169~cation binding,GO:0046872~metal ion binding,	calcium ion binding
MLL Monomer	NED4L	NEDD4L	23327	NEDD4-2, NEDD4.2, RSP5, hNEDD4-2	neural precursor cell expressed, developmentally down-regulated 4-like		GO:0002028~regulation of sodium ion transport,GO:0006508~proteolysis,GO:0006512~ubiquitin cycle,GO:0006811~ion transport,GO:0006812~cation transport,GO:0006814~sodium ion transport,GO:0006873~cellular ion homeostasis,GO:0006875~cellular metal ion homeostasis,GO:0006883~cellular sodium ion homeostasis,GO:0007588~excretion,GO:0009057~macromolecule catabolic process,GO:0009894~regulation of cataboli…	regulation of sodium ion transport		GO:0004842~ubiquitin-protein ligase activity,GO:0008200~ion channel inhibitor activity,GO:0016247~channel regulator activity,GO:0016248~channel inhibitor activity,GO:0016879~ligase activity, forming carbon-nitrogen bonds,GO:0016881~acid-amino acid ligase activity,GO:0017080~sodium channel regulator activity,GO:0019787~small conjugating protein ligase activity,GO:0019871~sodium channel inhibitor a…	ubiquitin-protein ligase activity
MLL Monomer	Nedd4	NEDD4	4734	NEDD4-1, RPF1	neural precursor cell expressed, developmentally down-regulated 4		GO:0000122~negative regulation of transcription from RNA polymerase II promoter,GO:0002028~regulation of sodium ion transport,GO:0006355~regulation of transcription, DNA-dependent,GO:0006357~regulation of transcription from RNA polymerase II promoter,GO:0006508~proteolysis,GO:0006511~ubiquitin-dependent protein catabolic process,GO:0006605~protein targeting,GO:0006622~protein targeting to lysosom…	negative regulation of transcription from RNA polymerase II promoter	GO:0000151~ubiquitin ligase complex,GO:0000267~cell fraction,GO:0000785~chromatin,GO:0005624~membrane fraction,GO:0005626~insoluble fraction,GO:0005694~chromosome,GO:0005829~cytosol,GO:0005886~plasma membrane,GO:0005938~cell cortex,GO:0016327~apicolateral plasma membrane,GO:0043228~non-membrane-bounded organelle,GO:0043232~intracellular non-membrane-bounded organelle,GO:0044427~chromosomal part,G…	GO:0004842~ubiquitin-protein ligase activity,GO:0008200~ion channel inhibitor activity,GO:0016247~channel regulator activity,GO:0016248~channel inhibitor activity,GO:0016597~amino acid binding,GO:0016879~ligase activity, forming carbon-nitrogen bonds,GO:0016881~acid-amino acid ligase activity,GO:0017080~sodium channel regulator activity,GO:0019787~small conjugating protein ligase activity,GO:0019…	ubiquitin-protein ligase activity
MLL Monomer	NEMF	NEMF	9147	NY-CO-1, SDCCAG1
MLL Monomer	NEP1	EMG1	10436	C2F, Grcc2f, NEP1	EMG1 nucleolar protein homolog (S. cerevisiae)	EMG1 plays a role in the processing of the pre-18S rRNA and small ribosomal subunit assembly (Liu and Thiele, 2001 [PubMed 11694595]) and may play a role in methylation during ribosome biogenesis (Eschrich et al., 2002 [PubMed 11935223]).[supplied by OMIM],	GO:0006364~rRNA processing,GO:0006396~RNA processing,GO:0016072~rRNA metabolic process,GO:0022613~ribonucleoprotein complex biogenesis,GO:0034470~ncRNA processing,GO:0034660~ncRNA metabolic process,GO:0042254~ribosome biogenesis,	rRNA processing	GO:0005730~nucleolus,GO:0005732~small nucleolar ribonucleoprotein complex,GO:0030529~ribonucleoprotein complex,GO:0031974~membrane-enclosed lumen,GO:0031981~nuclear lumen,GO:0043228~non-membrane-bounded organelle,GO:0043232~intracellular non-membrane-bounded organelle,GO:0043233~organelle lumen,GO:0070013~intracellular organelle lumen,
MLL Monomer	NH2L1	NHP2L1	4809	15.5K, FA-1, FA1, NHPX, OTK27, SNRNP15-5, SNU13, SPAG12, SSFA1	NHP2 non-histone chromosome protein 2-like 1 (S. cerevisiae)	Originally named because of its sequence similarity to the Saccharomyces cerevisiae NHP2 (non-histone protein 2), this protein appears to be a highly conserved nuclear protein that is a component of the [U4/U6.U5] tri-snRNP. It binds to the 5' stem-loop of U4 snRNA. Two transcript variants encoding the same protein have been found for this gene. [provided by RefSeq],	GO:0000375~RNA splicing, via transesterification reactions,GO:0000377~RNA splicing, via transesterification reactions with bulged adenosine as nucleophile,GO:0000398~nuclear mRNA splicing, via spliceosome,GO:0006396~RNA processing,GO:0006397~mRNA processing,GO:0008380~RNA splicing,GO:0016071~mRNA metabolic process,GO:0022613~ribonucleoprotein complex biogenesis,GO:0042254~ribosome biogenesis,	RNA splicing	GO:0005681~spliceosome,GO:0005730~nucleolus,GO:0005732~small nucleolar ribonucleoprotein complex,GO:0030529~ribonucleoprotein complex,GO:0031428~box C/D snoRNP complex,GO:0031974~membrane-enclosed lumen,GO:0031981~nuclear lumen,GO:0043228~non-membrane-bounded organelle,GO:0043232~intracellular non-membrane-bounded organelle,GO:0043233~organelle lumen,GO:0044452~nucleolar part,GO:0070013~intracell…	GO:0003723~RNA binding,GO:0030515~snoRNA binding,	RNA binding
MLL Monomer	NIP7	NIP7	51388	HSPC031, KD93	nuclear import 7 homolog (S. cerevisiae)		GO:0022613~ribonucleoprotein complex biogenesis,GO:0022618~ribonucleoprotein complex assembly,GO:0034621~cellular macromolecular complex subunit organization,GO:0034622~cellular macromolecular complex assembly,GO:0042254~ribosome biogenesis,GO:0042255~ribosome assembly,GO:0043933~macromolecular complex subunit organization,GO:0065003~macromolecular complex assembly,	ribonucleoprotein complex biogenesis	GO:0005730~nucleolus,GO:0031974~membrane-enclosed lumen,GO:0031981~nuclear lumen,GO:0043228~non-membrane-bounded organelle,GO:0043232~intracellular non-membrane-bounded organelle,GO:0043233~organelle lumen,GO:0070013~intracellular organelle lumen,	GO:0003723~RNA binding,	RNA binding
MLL Monomer	NMD3	NMD3	51068	-	NMD3 homolog (S. cerevisiae)	Ribosomes are composed of 60S and 40S subunits that are assembled in the nucleolus and exported to the cytoplasm through nuclear pore complexes in the nuclear envelope. NMD3 is an adaptor for 60S subunit export via the CRM1 (XPO1; MIM 602559) pathway (Trotta et al., 2003 [PubMed 12773398]).[supplied by OMIM],	GO:0008104~protein localization,GO:0015031~protein transport,GO:0045184~establishment of protein localization,	protein localization	GO:0005654~nucleoplasm,GO:0005730~nucleolus,GO:0031974~membrane-enclosed lumen,GO:0031981~nuclear lumen,GO:0043228~non-membrane-bounded organelle,GO:0043232~intracellular non-membrane-bounded organelle,GO:0043233~organelle lumen,GO:0070013~intracellular organelle lumen,
MLL Monomer	NOB1	NOB1	28987	ART-4, MST158, NOB1P, PSMD8BP1	NIN1/RPN12 binding protein 1 homolog (S. cerevisiae); hypothetical LOC100132364					GO:0008270~zinc ion binding,GO:0043167~ion binding,GO:0043169~cation binding,GO:0046872~metal ion binding,GO:0046914~transition metal ion binding,	zinc ion binding
MLL Monomer	NOC2L	NOC2L	26155	NET15, NET7, NIR, PPP1R112	nucleolar complex associated 2 homolog (S. cerevisiae)	Histone modification by histone acetyltransferases (HAT) and histone deacetylases (HDAC) can control major aspects of transcriptional regulation. NOC2L represents a novel HDAC-independent inhibitor of histone acetyltransferase (INHAT) (Hublitz et al., 2005 [PubMed 16322561]).[supplied by OMIM],			GO:0005730~nucleolus,GO:0031974~membrane-enclosed lumen,GO:0031981~nuclear lumen,GO:0043228~non-membrane-bounded organelle,GO:0043232~intracellular non-membrane-bounded organelle,GO:0043233~organelle lumen,GO:0070013~intracellular organelle lumen,
MLL Monomer	NOC3L	NOC3L	64318	AD24, C10orf117, FAD24	nucleolar complex associated 3 homolog (S. cerevisiae)		GO:0045444~fat cell differentiation,	fat cell differentiation	GO:0005654~nucleoplasm,GO:0005730~nucleolus,GO:0016604~nuclear body,GO:0016607~nuclear speck,GO:0031974~membrane-enclosed lumen,GO:0031981~nuclear lumen,GO:0043228~non-membrane-bounded organelle,GO:0043232~intracellular non-membrane-bounded organelle,GO:0043233~organelle lumen,GO:0044451~nucleoplasm part,GO:0070013~intracellular organelle lumen,
MLL Monomer	NOC4L	NOC4L	79050	NET49, NOC4, UTP19	nucleolar complex associated 4 homolog (S. cerevisiae)				GO:0005730~nucleolus,GO:0005732~small nucleolar ribonucleoprotein complex,GO:0016021~integral to membrane,GO:0030529~ribonucleoprotein complex,GO:0031224~intrinsic to membrane,GO:0031974~membrane-enclosed lumen,GO:0031981~nuclear lumen,GO:0043228~non-membrane-bounded organelle,GO:0043232~intracellular non-membrane-bounded organelle,GO:0043233~organelle lumen,GO:0070013~intracellular organelle lum…
MLL Monomer	NOG1	GTPBP4	23560	CRFG, NGB, NOG1	GTP binding protein 4	GTP-binding proteins are GTPases and function as molecular switches that can flip between two states: active, when GTP is bound, and inactive, when GDP is bound. 'Active' in this context usually means that the molecule acts as a signal to trigger other events in the cell. When an extracellular ligand binds to a G-protein-linked receptor, the receptor changes its conformation and switches on the t…	GO:0000079~regulation of cyclin-dependent protein kinase activity,GO:0006275~regulation of DNA replication,GO:0007162~negative regulation of cell adhesion,GO:0008156~negative regulation of DNA replication,GO:0008285~negative regulation of cell proliferation,GO:0009890~negative regulation of biosynthetic process,GO:0010558~negative regulation of macromolecule biosynthetic process,GO:0010605~negati…	regulation of cyclin-dependent protein kinase activity	GO:0005730~nucleolus,GO:0031974~membrane-enclosed lumen,GO:0031981~nuclear lumen,GO:0043228~non-membrane-bounded organelle,GO:0043232~intracellular non-membrane-bounded organelle,GO:0043233~organelle lumen,GO:0048471~perinuclear region of cytoplasm,GO:0070013~intracellular organelle lumen,	GO:0000166~nucleotide binding,GO:0003924~GTPase activity,GO:0005525~GTP binding,GO:0017076~purine nucleotide binding,GO:0019001~guanyl nucleotide binding,GO:0032553~ribonucleotide binding,GO:0032555~purine ribonucleotide binding,GO:0032561~guanyl ribonucleotide binding,	nucleotide binding
MLL Monomer	NOG2	GNL2	29889	HUMAUANTIG, NGP1, Ngp-1	guanine nucleotide binding protein-like 2 (nucleolar)		GO:0022613~ribonucleoprotein complex biogenesis,GO:0042254~ribosome biogenesis,	ribonucleoprotein complex biogenesis	GO:0005730~nucleolus,GO:0031974~membrane-enclosed lumen,GO:0031981~nuclear lumen,GO:0043228~non-membrane-bounded organelle,GO:0043232~intracellular non-membrane-bounded organelle,GO:0043233~organelle lumen,GO:0070013~intracellular organelle lumen,	GO:0000166~nucleotide binding,GO:0003924~GTPase activity,GO:0005525~GTP binding,GO:0017076~purine nucleotide binding,GO:0019001~guanyl nucleotide binding,GO:0032553~ribonucleotide binding,GO:0032555~purine ribonucleotide binding,GO:0032561~guanyl ribonucleotide binding,	nucleotide binding
MLL Monomer	NOL10	NOL10	79954	PQBP5	nucleolar protein 10				GO:0005730~nucleolus,GO:0031974~membrane-enclosed lumen,GO:0031981~nuclear lumen,GO:0043228~non-membrane-bounded organelle,GO:0043232~intracellular non-membrane-bounded organelle,GO:0043233~organelle lumen,GO:0070013~intracellular organelle lumen,
MLL Monomer	NOL6	NOL6	65083	NRAP, UTP22, bA311H10.1	nucleolar protein family 6 (RNA-associated)	The nucleolus is a dense subnuclear membraneless organelle that assembles around clusters of rRNA genes and functions in ribosome biogenesis. This gene encodes a nucleolar RNA-associated protein that is highly conserved between species. RNase treatment of permeabilized cells indicates that the nucleolar localization is RNA dependent. Further studies suggest that the protein is associated with rib…			GO:0000228~nuclear chromosome,GO:0000793~condensed chromosome,GO:0000794~condensed nuclear chromosome,GO:0005694~chromosome,GO:0005730~nucleolus,GO:0005732~small nucleolar ribonucleoprotein complex,GO:0030529~ribonucleoprotein complex,GO:0031974~membrane-enclosed lumen,GO:0031981~nuclear lumen,GO:0043228~non-membrane-bounded organelle,GO:0043232~intracellular non-membrane-bounded organelle,GO:004…	GO:0003723~RNA binding,	RNA binding
MLL Monomer	NOM1	NOM1	64434	C7orf3, PPP1R113, SGD1	nucleolar protein with MIF4G domain 1	Proteins that contain MIF4G (middle of eIF4G (MIM 600495)) and/or MA3 domains, such as NOM1, function in protein translation. These domains include binding sites for members of the EIF4A family of ATP-dependent DEAD box RNA helicases (see EIF4A1; MIM 602641) (Simmons et al., 2005 [PubMed 15715967]).[supplied by OMIM],			GO:0005730~nucleolus,GO:0031974~membrane-enclosed lumen,GO:0031981~nuclear lumen,GO:0043228~non-membrane-bounded organelle,GO:0043232~intracellular non-membrane-bounded organelle,GO:0043233~organelle lumen,GO:0070013~intracellular organelle lumen,
MLL Monomer	NOP56	NOP56	10528	NOL5A, SCA36	NOP56 ribonucleoprotein homolog (yeast)	Nop56p is a yeast nucleolar protein that is part of a complex with the nucleolar proteins Nop58p and fibrillarin. Nop56p is required for assembly of the 60S ribosomal subunit and is involved in pre-rRNA processing. The protein encoded by this gene is similar in sequence to Nop56p and is also found in the nucleolus. Multiple transcript variants encoding several different isoforms have been found f…	GO:0006364~rRNA processing,GO:0006396~RNA processing,GO:0016072~rRNA metabolic process,GO:0022613~ribonucleoprotein complex biogenesis,GO:0034470~ncRNA processing,GO:0034660~ncRNA metabolic process,GO:0042254~ribosome biogenesis,	rRNA processing	GO:0005730~nucleolus,GO:0005732~small nucleolar ribonucleoprotein complex,GO:0030529~ribonucleoprotein complex,GO:0031428~box C/D snoRNP complex,GO:0031974~membrane-enclosed lumen,GO:0031981~nuclear lumen,GO:0043228~non-membrane-bounded organelle,GO:0043232~intracellular non-membrane-bounded organelle,GO:0043233~organelle lumen,GO:0044452~nucleolar part,GO:0070013~intracellular organelle lumen,GO…	GO:0003723~RNA binding,GO:0030515~snoRNA binding,	RNA binding
MLL Monomer	NOP58	NOP58	51602	NOP5, NOP5/NOP58	NOP58 ribonucleoprotein homolog (yeast)		GO:0006364~rRNA processing,GO:0006396~RNA processing,GO:0006605~protein targeting,GO:0006606~protein import into nucleus,GO:0006608~snRNP protein import into nucleus,GO:0006886~intracellular protein transport,GO:0006913~nucleocytoplasmic transport,GO:0008104~protein localization,GO:0008361~regulation of cell size,GO:0015031~protein transport,GO:0016049~cell growth,GO:0016072~rRNA metabolic proces…	rRNA processing	GO:0005730~nucleolus,GO:0005732~small nucleolar ribonucleoprotein complex,GO:0030529~ribonucleoprotein complex,GO:0031428~box C/D snoRNP complex,GO:0031974~membrane-enclosed lumen,GO:0031981~nuclear lumen,GO:0043228~non-membrane-bounded organelle,GO:0043232~intracellular non-membrane-bounded organelle,GO:0043233~organelle lumen,GO:0044452~nucleolar part,GO:0070013~intracellular organelle lumen,GO…	GO:0003723~RNA binding,GO:0030515~snoRNA binding,	RNA binding
MLL Monomer	NP1L1	NAP1L1	4673	NAP1, NAP1L, NRP	nucleosome assembly protein 1-like 1	This gene encodes a member of the nucleosome assembly protein (NAP) family. This protein participates in DNA replication and may play a role in modulating chromatin formation and contribute to the regulation of cell proliferation. Alternative splicing of this gene results in several transcript variants; however, not all have been fully described. [provided by RefSeq],	GO:0006259~DNA metabolic process,GO:0006260~DNA replication,GO:0006323~DNA packaging,GO:0006325~chromatin organization,GO:0006333~chromatin assembly or disassembly,GO:0006334~nucleosome assembly,GO:0008284~positive regulation of cell proliferation,GO:0031497~chromatin assembly,GO:0034621~cellular macromolecular complex subunit organization,GO:0034622~cellular macromolecular complex assembly,GO:00…	DNA metabolic process	GO:0005678~chromatin assembly complex,GO:0016023~cytoplasmic membrane-bounded vesicle,GO:0031410~cytoplasmic vesicle,GO:0031982~vesicle,GO:0031988~membrane-bounded vesicle,GO:0042470~melanosome,GO:0048770~pigment granule,
MLL Monomer	NRX2A	NRXN2	9379	-	neurexin 2	Neurexins are a family of proteins that function in the vertebrate nervous system as cell adhesion molecules and receptors. They are encoded by several unlinked genes of which two, NRXN1 and NRXN3, are among the largest known human genes. Three of the genes (NRXN1-3) utilize two alternate promoters and include numerous alternatively spliced exons to generate thousands of distinct mRNA transcripts…	GO:0007155~cell adhesion,GO:0022610~biological adhesion,	cell adhesion	GO:0016021~integral to membrane,GO:0031224~intrinsic to membrane,	GO:0005509~calcium ion binding,GO:0043167~ion binding,GO:0043169~cation binding,GO:0046872~metal ion binding,	calcium ion binding
MLL Monomer	NSA2	NSA2	10412	CDK105, HCL-G1, HCLG1, HUSSY29, TINP1	hypothetical gene supported by NM_014886; TGF beta-inducible nuclear protein 1; similar to TGF beta-inducible nuclear protein 1		GO:0006364~rRNA processing,GO:0006396~RNA processing,GO:0016072~rRNA metabolic process,GO:0022613~ribonucleoprotein complex biogenesis,GO:0034470~ncRNA processing,GO:0034660~ncRNA metabolic process,GO:0042254~ribosome biogenesis,	rRNA processing	GO:0005730~nucleolus,GO:0030529~ribonucleoprotein complex,GO:0031974~membrane-enclosed lumen,GO:0031981~nuclear lumen,GO:0043228~non-membrane-bounded organelle,GO:0043232~intracellular non-membrane-bounded organelle,GO:0043233~organelle lumen,GO:0070013~intracellular organelle lumen,
MLL Monomer	NVL	NVL	4931	-	nuclear VCP-like				GO:0005730~nucleolus,GO:0031974~membrane-enclosed lumen,GO:0031981~nuclear lumen,GO:0043228~non-membrane-bounded organelle,GO:0043232~intracellular non-membrane-bounded organelle,GO:0043233~organelle lumen,GO:0070013~intracellular organelle lumen,	GO:0000166~nucleotide binding,GO:0001882~nucleoside binding,GO:0001883~purine nucleoside binding,GO:0005524~ATP binding,GO:0017076~purine nucleotide binding,GO:0030554~adenyl nucleotide binding,GO:0032553~ribonucleotide binding,GO:0032555~purine ribonucleotide binding,GO:0032559~adenyl ribonucleotide binding,	nucleotide binding
MLL Monomer	OTUB1	OTUB1	55611	OTB1, OTU1	OTU domain, ubiquitin aldehyde binding 1	The product of this gene is a member of the OTU (ovarian tumor) superfamily of predicted cysteine proteases. The encoded protein is a highly specific ubiquitin iso-peptidase, and cleaves ubiquitin from branched poly-ubiquitin chains but not from ubiquitinated substrates. It interacts with another ubiquitin protease and an E3 ubiquitin ligase that inhibits cytokine gene transcription in the immune…	GO:0006508~proteolysis,GO:0006955~immune response,GO:0009057~macromolecule catabolic process,GO:0019941~modification-dependent protein catabolic process,GO:0030163~protein catabolic process,GO:0043632~modification-dependent macromolecule catabolic process,GO:0044257~cellular protein catabolic process,GO:0044265~cellular macromolecule catabolic process,GO:0051603~proteolysis involved in cellular p…	proteolysis		GO:0008233~peptidase activity,GO:0008234~cysteine-type peptidase activity,GO:0070011~peptidase activity, acting on L-amino acid peptides,	peptidase activity
MLL Monomer	PA1B3	PAFAH1B3	5050	PAFAHG	platelet-activating factor acetylhydrolase, isoform Ib, subunit 3 (29kDa)	This gene encodes an acetylhydrolase that catalyzes the removal of an acetyl group from the glycerol backbone of platelet-activating factor. The encoded enzyme is a subunit of the platelet-activating factor acetylhydrolase isoform 1B complex, which consists of the catalytic beta and gamma subunits and the regulatory alpha subunit. This complex functions in brain development. A translocation betwe…	GO:0007276~gamete generation,GO:0007283~spermatogenesis,GO:0016042~lipid catabolic process,GO:0019953~sexual reproduction,GO:0032504~multicellular organism reproduction,GO:0048232~male gamete generation,GO:0048609~reproductive process in a multicellular organism,	gamete generation		GO:0003847~1-alkyl-2-acetylglycerophosphocholine esterase activity,GO:0004091~carboxylesterase activity,	1-alkyl-2-acetylglycerophosphocholine esterase activity
MLL Monomer	PABP1	PABPC1	341315	PAB1, PABP, PABP1, PABPC2, PABPL1	poly(A) binding protein, cytoplasmic pseudogene 5; poly(A) binding protein, cytoplasmic 1	The poly(A)-binding protein (PABP), which is found complexed to the 3-prime poly(A) tail of eukaryotic mRNA, is required for poly(A) shortening and translation initiation. In humans, the PABPs comprise a small nuclear isoform and a conserved gene family that displays at least 3 functional proteins: PABP1 (PABPC1), inducible PABP (iPABP, or PABPC4; MIM 603407), and PABP3 (PABPC3; MIM 604680). In a…	GO:0006378~mRNA polyadenylation,GO:0006396~RNA processing,GO:0006397~mRNA processing,GO:0008380~RNA splicing,GO:0010608~posttranscriptional regulation of gene expression,GO:0016071~mRNA metabolic process,GO:0031123~RNA 3'-end processing,GO:0031124~mRNA 3'-end processing,GO:0043487~regulation of RNA stability,GO:0043488~regulation of mRNA stability,GO:0043489~RNA stabilization,GO:0043631~RNA polya…	mRNA polyadenylation	GO:0005681~spliceosome,GO:0005829~cytosol,GO:0030529~ribonucleoprotein complex,	GO:0000166~nucleotide binding,GO:0003723~RNA binding,GO:0003727~single-stranded RNA binding,GO:0003729~mRNA binding,GO:0008022~protein C-terminus binding,GO:0008143~poly(A) RNA binding,GO:0008494~translation activator activity,GO:0045182~translation regulator activity,GO:0070717~poly-purine tract binding,	nucleotide binding
MLL Monomer	PARP2	PARP2	10038	ADPRT2, ADPRTL2, ADPRTL3, ARTD2, PARP-2, pADPRT-2	poly (ADP-ribose) polymerase 2	This gene encodes poly(ADP-ribosyl)transferase-like 2 protein, which contains a catalytic domain and is capable of catalyzing a poly(ADP-ribosyl)ation reaction. This protein has a catalytic domain which is homologous to that of poly (ADP-ribosyl) transferase, but lacks an N-terminal DNA binding domain which activates the C-terminal catalytic domain of poly (ADP-ribosyl) transferase. The basic res…	GO:0006259~DNA metabolic process,GO:0006281~DNA repair,GO:0006284~base-excision repair,GO:0006471~protein amino acid ADP-ribosylation,GO:0006974~response to DNA damage stimulus,GO:0033554~cellular response to stress,	DNA metabolic process	GO:0005654~nucleoplasm,GO:0005730~nucleolus,GO:0031974~membrane-enclosed lumen,GO:0031981~nuclear lumen,GO:0043228~non-membrane-bounded organelle,GO:0043232~intracellular non-membrane-bounded organelle,GO:0043233~organelle lumen,GO:0070013~intracellular organelle lumen,	GO:0003677~DNA binding,GO:0003950~NAD+ ADP-ribosyltransferase activity,GO:0016763~transferase activity, transferring pentosyl groups,	DNA binding
MLL Monomer	PCH2	-	5102	#N/A
MLL Monomer	PDIA4	PDIA4	9601	ERP70, ERP72, ERp-72	protein disulfide isomerase family A, member 4		GO:0008104~protein localization,GO:0009306~protein secretion,GO:0015031~protein transport,GO:0019725~cellular homeostasis,GO:0032940~secretion by cell,GO:0042592~homeostatic process,GO:0045184~establishment of protein localization,GO:0045454~cell redox homeostasis,GO:0046903~secretion,	protein localization	GO:0005783~endoplasmic reticulum,GO:0005788~endoplasmic reticulum lumen,GO:0016023~cytoplasmic membrane-bounded vesicle,GO:0031410~cytoplasmic vesicle,GO:0031974~membrane-enclosed lumen,GO:0031982~vesicle,GO:0031988~membrane-bounded vesicle,GO:0042470~melanosome,GO:0043233~organelle lumen,GO:0044432~endoplasmic reticulum part,GO:0048770~pigment granule,GO:0070013~intracellular organelle lumen,	GO:0003756~protein disulfide isomerase activity,GO:0005509~calcium ion binding,GO:0016860~intramolecular oxidoreductase activity,GO:0016862~intramolecular oxidoreductase activity, interconverting keto- and enol-groups,GO:0016864~intramolecular oxidoreductase activity, transposing S-S bonds,GO:0043167~ion binding,GO:0043169~cation binding,GO:0046872~metal ion binding,	protein disulfide isomerase activity
MLL Monomer	PERF	FABP9	646480	PERF, PERF15, T-FABP	fatty acid binding protein 9, testis		GO:0001675~acrosome assembly,GO:0003006~reproductive developmental process,GO:0007276~gamete generation,GO:0007281~germ cell development,GO:0007283~spermatogenesis,GO:0007286~spermatid development,GO:0010927~cellular component assembly involved in morphogenesis,GO:0019953~sexual reproduction,GO:0032504~multicellular organism reproduction,GO:0032989~cellular component morphogenesis,GO:0048232~male…	acrosome assembly	GO:0001669~acrosomal vesicle,GO:0016023~cytoplasmic membrane-bounded vesicle,GO:0030141~secretory granule,GO:0031410~cytoplasmic vesicle,GO:0031982~vesicle,GO:0031988~membrane-bounded vesicle,	GO:0008289~lipid binding,	lipid binding
MLL Monomer	PES1	PES1	23481	PES	pescadillo homolog 1, containing BRCT domain (zebrafish)	This gene encodes a protein that is abnormally elevated in malignant tumors of astrocytic origin. It is a strongly conserved gene containing a BRCT domain that is essential for the activity of this gene product. The gene plays a crucial role in cell proliferation and may be necessary for oncogenic transformation and tumor progression. [provided by RefSeq],	GO:0000087~M phase of mitotic cell cycle,GO:0000089~mitotic metaphase,GO:0000278~mitotic cell cycle,GO:0000279~M phase,GO:0000280~nuclear division,GO:0000460~maturation of 5.8S rRNA,GO:0000463~maturation of LSU-rRNA from tricistronic rRNA transcript (SSU-rRNA, 5.8S rRNA, LSU-rRNA),GO:0000466~maturation of 5.8S rRNA from tricistronic rRNA transcript (SSU-rRNA, 5.8S rRNA, LSU-rRNA),GO:0000470~matur…	M phase of mitotic cell cycle	GO:0000793~condensed chromosome,GO:0005654~nucleoplasm,GO:0005694~chromosome,GO:0005730~nucleolus,GO:0030529~ribonucleoprotein complex,GO:0030684~preribosome,GO:0030686~90S preribosome,GO:0030687~preribosome, large subunit precursor,GO:0031974~membrane-enclosed lumen,GO:0031981~nuclear lumen,GO:0043228~non-membrane-bounded organelle,GO:0043232~intracellular non-membrane-bounded organelle,GO:00432…
MLL Monomer	PGR	PGR	5241	NR3C3, PR	progesterone receptor	This gene encodes a member of the steroid receptor superfamily. The encoded protein mediates the physiological effects of progesterone, which plays a central role in reproductive events associated with the establishment and maintenance of pregnancy. This gene uses two distinct promotors and translation start sites in the first exon to produce two isoforms, A and B. The two isoforms are identical …	GO:0001542~ovulation from ovarian follicle,GO:0002064~epithelial cell development,GO:0002070~epithelial cell maturation,GO:0003006~reproductive developmental process,GO:0006350~transcription,GO:0006355~regulation of transcription, DNA-dependent,GO:0007242~intracellular signaling cascade,GO:0007267~cell-cell signaling,GO:0007276~gamete generation,GO:0007292~female gamete generation,GO:0007548~sex …	ovulation from ovarian follicle		GO:0003677~DNA binding,GO:0003700~transcription factor activity,GO:0003707~steroid hormone receptor activity,GO:0004879~ligand-dependent nuclear receptor activity,GO:0005496~steroid binding,GO:0008270~zinc ion binding,GO:0008289~lipid binding,GO:0030528~transcription regulator activity,GO:0043167~ion binding,GO:0043169~cation binding,GO:0043565~sequence-specific DNA binding,GO:0046872~metal ion b…	DNA binding
MLL Monomer	PHLP1	PDC1	5082	#N/A	phosducin-like	Phosducin-like protein is a putative modulator of heterotrimeric G proteins. The protein shares extensive amino acid sequence homology with phosducin, a phosphoprotein expressed in retina and pineal gland. Both phosducin-like protein and phosphoducin have been shown to regulate G-protein signaling by binding to the beta-gamma subunits of G proteins. [provided by RefSeq],	GO:0007600~sensory perception,GO:0007601~visual perception,GO:0008277~regulation of G-protein coupled receptor protein signaling pathway,GO:0050877~neurological system process,GO:0050890~cognition,GO:0050953~sensory perception of light stimulus,	sensory perception
MLL Monomer	PIN1	PIN1	5300	DOD, UBL5	peptidylprolyl cis/trans isomerase, NIMA-interacting 1	The human PIN1 gene encodes an essential nuclear peptidylprolyl cis-trans isomerase (PPIase; EC 5.2.1.8) involved in regulation of mitosis. PIN1 belongs to a class of PPIases that includes the E. coli parvulin, yeast Ess1, and Drosophila dodo (dod) gene products (Lu et al., 1996 [PubMed 8606777]).[supplied by OMIM],	GO:0001932~regulation of protein amino acid phosphorylation,GO:0006457~protein folding,GO:0007049~cell cycle,GO:0007088~regulation of mitosis,GO:0007346~regulation of mitotic cell cycle,GO:0009968~negative regulation of signal transduction,GO:0010564~regulation of cell cycle process,GO:0010604~positive regulation of macromolecule metabolic process,GO:0010648~negative regulation of cell communicat…	regulation of protein amino acid phosphorylation		GO:0003755~peptidyl-prolyl cis-trans isomerase activity,GO:0016597~amino acid binding,GO:0016859~cis-trans isomerase activity,GO:0031406~carboxylic acid binding,GO:0043176~amine binding,GO:0045309~protein phosphorylated amino acid binding,GO:0050815~phosphoserine binding,GO:0050816~phosphothreonine binding,GO:0051219~phosphoprotein binding,	peptidyl-prolyl cis-trans isomerase activity
MLL Monomer	PLS1	PLS1	5357	-	plastin 1 (I isoform)	Plastins are a family of actin-binding proteins that are conserved throughout eukaryote evolution and expressed in most tissues of higher eukaryotes. In humans, two ubiquitous plastin isoforms (L and T) have been identified. The protein encoded by this gene is a third distinct plastin isoform, which is specifically expressed at high levels in the small intestine. Alternatively spliced transcript …				GO:0003779~actin binding,GO:0005198~structural molecule activity,GO:0005200~structural constituent of cytoskeleton,GO:0005509~calcium ion binding,GO:0008092~cytoskeletal protein binding,GO:0043167~ion binding,GO:0043169~cation binding,GO:0046872~metal ion binding,GO:0051015~actin filament binding,	actin binding
MLL Monomer	PLXA2	PLXNA2	5362	OCT, PLXN2	plexin A2	This gene encodes a member of the plexin-A family of semaphorin co-receptors. Semaphorins are a large family of secreted or membrane-bound proteins that mediate repulsive effects on axon pathfinding during nervous system development. A subset of semaphorins are recognized by plexin-A/neuropilin transmembrane receptor complexes, triggering a cellular signal transduction cascade that leads to axon …	GO:0006928~cell motion,GO:0007166~cell surface receptor linked signal transduction,GO:0016477~cell migration,GO:0021535~cell migration in hindbrain,GO:0021934~hindbrain tangential cell migration,GO:0021935~granule cell precursor tangential migration,GO:0030902~hindbrain development,GO:0048870~cell motility,GO:0051640~organelle localization,GO:0051642~centrosome localization,GO:0051674~localizatio…	cell motion	GO:0005886~plasma membrane,GO:0016021~integral to membrane,GO:0031224~intrinsic to membrane,
MLL Monomer	PMM2	PMM2	5373	CDG1, CDG1a, CDGS, PMI, PMI1, PMM	phosphomannomutase 2	The protein encoded by this gene catalyzes the isomerization of mannose 6-phosphate to mannose 1-phosphate, which is a precursor to GDP-mannose necessary for the synthesis of dolichol-P-oligosaccharides. Mutations in this gene have been shown to cause defects in glycoprotein biosynthesis, which manifests as carbohydrate-deficient glycoprotein syndrome type I. [provided by RefSeq],	GO:0005996~monosaccharide metabolic process,GO:0006013~mannose metabolic process,GO:0006486~protein amino acid glycosylation,GO:0009100~glycoprotein metabolic process,GO:0009101~glycoprotein biosynthetic process,GO:0009225~nucleotide-sugar metabolic process,GO:0009226~nucleotide-sugar biosynthetic process,GO:0009298~GDP-mannose biosynthetic process,GO:0016051~carbohydrate biosynthetic process,GO:…	monosaccharide metabolic process		GO:0004615~phosphomannomutase activity,GO:0016866~intramolecular transferase activity,GO:0016868~intramolecular transferase activity, phosphotransferases,	phosphomannomutase activity
MLL Monomer	PNO1	PNO1	56902	KHRBP1, RRP20	partner of NOB1 homolog (S. cerevisiae)				GO:0005730~nucleolus,GO:0031974~membrane-enclosed lumen,GO:0031981~nuclear lumen,GO:0043228~non-membrane-bounded organelle,GO:0043232~intracellular non-membrane-bounded organelle,GO:0043233~organelle lumen,GO:0070013~intracellular organelle lumen,	GO:0003723~RNA binding,	RNA binding
MLL Monomer	POLR1E	POLR1E	64425	PAF53, PRAF1	polymerase (RNA) I polypeptide E, 53kDa		GO:0006350~transcription,GO:0006351~transcription, DNA-dependent,GO:0009303~rRNA transcription,GO:0032774~RNA biosynthetic process,	transcription	GO:0005730~nucleolus,GO:0031974~membrane-enclosed lumen,GO:0031981~nuclear lumen,GO:0043228~non-membrane-bounded organelle,GO:0043232~intracellular non-membrane-bounded organelle,GO:0043233~organelle lumen,GO:0070013~intracellular organelle lumen,	GO:0003677~DNA binding,GO:0003899~DNA-directed RNA polymerase activity,GO:0016779~nucleotidyltransferase activity,GO:0034062~RNA polymerase activity,	DNA binding
MLL Monomer	PPIF	PPIF	10105	CYP3, CyP-M, Cyp-D, CypD	peptidylprolyl isomerase F	The protein encoded by this gene is a member of the peptidyl-prolyl cis-trans isomerase (PPIase) family. PPIases catalyze the cis-trans isomerization of proline imidic peptide bonds in oligopeptides and accelerate the folding of proteins. This protein is part of the mitochondrial permeability transition pore in the inner mitochondrial membrane. Activation of this pore is thought to be involved in…	GO:0006457~protein folding,GO:0006839~mitochondrial transport,GO:0007005~mitochondrion organization,GO:0007006~mitochondrial membrane organization,GO:0010941~regulation of cell death,GO:0016044~membrane organization,GO:0042981~regulation of apoptosis,GO:0043067~regulation of programmed cell death,GO:0046902~regulation of mitochondrial membrane permeability,GO:0046907~intracellular transport,	protein folding	GO:0000267~cell fraction,GO:0005624~membrane fraction,GO:0005626~insoluble fraction,GO:0005739~mitochondrion,GO:0005740~mitochondrial envelope,GO:0005743~mitochondrial inner membrane,GO:0005759~mitochondrial matrix,GO:0019866~organelle inner membrane,GO:0031090~organelle membrane,GO:0031966~mitochondrial membrane,GO:0031967~organelle envelope,GO:0031974~membrane-enclosed lumen,GO:0031975~envelope…	GO:0003755~peptidyl-prolyl cis-trans isomerase activity,GO:0008144~drug binding,GO:0016018~cyclosporin A binding,GO:0016859~cis-trans isomerase activity,GO:0042277~peptide binding,	peptidyl-prolyl cis-trans isomerase activity
MLL Monomer	PRAF3	ARL6IP5	10550	DERP11, GTRAP3-18, JWA, PRAF3, addicsin, hp22, jmx	ADP-ribosylation-like factor 6 interacting protein 5	Expression of this gene is affected by vitamin A. The encoded protein of this gene may be associated with the cytoskeleton. A similar protein in rats may play a role in the regulation of cell differentiation. The rat protein binds and inhibits the cell membrane glutamate transporter EAAC1. The expression of the rat gene is upregulated by retinoic acid, which results in a specific reduction in EAA…	GO:0006811~ion transport,GO:0006820~anion transport,GO:0006865~amino acid transport,GO:0015711~organic anion transport,GO:0015800~acidic amino acid transport,GO:0015813~L-glutamate transport,GO:0015837~amine transport,GO:0015849~organic acid transport,GO:0046942~carboxylic acid transport,GO:0051051~negative regulation of transport,	ion transport	GO:0005783~endoplasmic reticulum,GO:0016021~integral to membrane,GO:0031224~intrinsic to membrane,	GO:0008022~protein C-terminus binding,	protein C-terminus binding
MLL Monomer	PRS23	PRSS23	11098	SIG13, SPUVE, ZSIG13	protease, serine, 23	This gene encodes a member of the trypsin family of serine proteases. Mouse studies found a decrease of mRNA levels after ovulation was induced. This gene seems to be highly conserved in vertebrates and may be an important ovarian protease. [provided by RefSeq],	GO:0006508~proteolysis,	proteolysis	GO:0005576~extracellular region,	GO:0004175~endopeptidase activity,GO:0004252~serine-type endopeptidase activity,GO:0008233~peptidase activity,GO:0008236~serine-type peptidase activity,GO:0017171~serine hydrolase activity,GO:0070011~peptidase activity, acting on L-amino acid peptides,	endopeptidase activity
MLL Monomer	PSA6	PSMA6	5687	IOTA, PROS27, p27K	proteasome (prosome, macropain) subunit, alpha type, 6	The proteasome is a multicatalytic proteinase complex with a highly ordered ring-shaped 20S core structure. The core structure is composed of 4 rings of 28 non-identical subunits; 2 rings are composed of 7 alpha subunits and 2 rings are composed of 7 beta subunits. Proteasomes are distributed throughout eukaryotic cells at a high concentration and cleave peptides in an ATP/ubiquitin-dependent pro…	GO:0000278~mitotic cell cycle,GO:0006508~proteolysis,GO:0006511~ubiquitin-dependent protein catabolic process,GO:0007049~cell cycle,GO:0009057~macromolecule catabolic process,GO:0010498~proteasomal protein catabolic process,GO:0010604~positive regulation of macromolecule metabolic process,GO:0010605~negative regulation of macromolecule metabolic process,GO:0019941~modification-dependent protein c…	mitotic cell cycle	GO:0000502~proteasome complex,GO:0005739~mitochondrion,GO:0005839~proteasome core complex,GO:0019773~proteasome core complex, alpha-subunit complex,	GO:0003723~RNA binding,GO:0004175~endopeptidase activity,GO:0004298~threonine-type endopeptidase activity,GO:0008233~peptidase activity,GO:0070003~threonine-type peptidase activity,GO:0070011~peptidase activity, acting on L-amino acid peptides,	RNA binding
MLL Monomer	PSA7	PSMA7	5688	C6, HSPC, RC6-1, XAPC7	proteasome (prosome, macropain) subunit, alpha type, 7	The proteasome is a multicatalytic proteinase complex with a highly ordered ring-shaped 20S core structure. The core structure is composed of 4 rings of 28 non-identical subunits; 2 rings are composed of 7 alpha subunits and 2 rings are composed of 7 beta subunits. Proteasomes are distributed throughout eukaryotic cells at a high concentration and cleave peptides in an ATP/ubiquitin-dependent pro…	GO:0000278~mitotic cell cycle,GO:0006508~proteolysis,GO:0006511~ubiquitin-dependent protein catabolic process,GO:0007049~cell cycle,GO:0009057~macromolecule catabolic process,GO:0010498~proteasomal protein catabolic process,GO:0010604~positive regulation of macromolecule metabolic process,GO:0010605~negative regulation of macromolecule metabolic process,GO:0019941~modification-dependent protein c…	mitotic cell cycle	GO:0000502~proteasome complex,GO:0005829~cytosol,GO:0005839~proteasome core complex,	GO:0004175~endopeptidase activity,GO:0004298~threonine-type endopeptidase activity,GO:0008233~peptidase activity,GO:0042802~identical protein binding,GO:0070003~threonine-type peptidase activity,GO:0070011~peptidase activity, acting on L-amino acid peptides,	endopeptidase activity
MLL Monomer	PSMA4	PSMA4	5685	HC9, HsT17706, PSC9	proteasome (prosome, macropain) subunit, alpha type, 4	The proteasome is a multicatalytic proteinase complex with a highly ordered ring-shaped 20S core structure. The core structure is composed of 4 rings of 28 non-identical subunits; 2 rings are composed of 7 alpha subunits and 2 rings are composed of 7 beta subunits. Proteasomes are distributed throughout eukaryotic cells at a high concentration and cleave peptides in an ATP/ubiquitin-dependent pro…	GO:0000278~mitotic cell cycle,GO:0006508~proteolysis,GO:0006511~ubiquitin-dependent protein catabolic process,GO:0007049~cell cycle,GO:0009057~macromolecule catabolic process,GO:0010498~proteasomal protein catabolic process,GO:0010604~positive regulation of macromolecule metabolic process,GO:0010605~negative regulation of macromolecule metabolic process,GO:0019941~modification-dependent protein c…	mitotic cell cycle	GO:0000502~proteasome complex,GO:0005829~cytosol,GO:0005839~proteasome core complex,GO:0019773~proteasome core complex, alpha-subunit complex,	GO:0004175~endopeptidase activity,GO:0004298~threonine-type endopeptidase activity,GO:0008233~peptidase activity,GO:0042802~identical protein binding,GO:0070003~threonine-type peptidase activity,GO:0070011~peptidase activity, acting on L-amino acid peptides,	endopeptidase activity
MLL Monomer	PSMD4	PSMD4	5710	AF, AF-1, ASF, MCB1, Rpn10, S5A, pUB-R5	proteasome (prosome, macropain) 26S subunit, non-ATPase, 4	The 26S proteasome is a multicatalytic proteinase complex with a highly ordered structure composed of 2 complexes, a 20S core and a 19S regulator. The 20S core is composed of 4 rings of 28 non-identical subunits; 2 rings are composed of 7 alpha subunits and 2 rings are composed of 7 beta subunits. The 19S regulator is composed of a base, which contains 6 ATPase subunits and 2 non-ATPase subunits,…	GO:0000278~mitotic cell cycle,GO:0006508~proteolysis,GO:0006511~ubiquitin-dependent protein catabolic process,GO:0007049~cell cycle,GO:0009057~macromolecule catabolic process,GO:0010498~proteasomal protein catabolic process,GO:0010604~positive regulation of macromolecule metabolic process,GO:0010605~negative regulation of macromolecule metabolic process,GO:0019941~modification-dependent protein c…	mitotic cell cycle	GO:0000502~proteasome complex,GO:0005829~cytosol,
MLL Monomer	PTN23	PTPN23	25930	HD-PTP, HDPTP, PTP-TD14	protein tyrosine phosphatase, non-receptor type 23		GO:0006470~protein amino acid dephosphorylation,GO:0006793~phosphorus metabolic process,GO:0006796~phosphate metabolic process,GO:0016311~dephosphorylation,	protein amino acid dephosphorylation	GO:0016023~cytoplasmic membrane-bounded vesicle,GO:0031410~cytoplasmic vesicle,GO:0031982~vesicle,GO:0031988~membrane-bounded vesicle,	GO:0004721~phosphoprotein phosphatase activity,GO:0004725~protein tyrosine phosphatase activity,GO:0016791~phosphatase activity,	phosphoprotein phosphatase activity
MLL Monomer	PUR1	PURA	5813	PUR-ALPHA, PUR1, PURALPHA	purine-rich element binding protein A	This gene product is a sequence-specific, single-stranded DNA-binding protein. It binds preferentially to the single strand of the purine-rich element termed PUR, which is present at origins of replication and in gene flanking regions in a variety of eukaryotes from yeasts through humans. Thus, it is implicated in the control of both DNA replication and transcription. Deletion of this gene has be…	GO:0006259~DNA metabolic process,GO:0006260~DNA replication,GO:0006261~DNA-dependent DNA replication,GO:0006268~DNA unwinding during replication,GO:0006270~DNA replication initiation,GO:0006350~transcription,GO:0006355~regulation of transcription, DNA-dependent,GO:0008284~positive regulation of cell proliferation,GO:0009890~negative regulation of biosynthetic process,GO:0010558~negative regulatio…	DNA metabolic process	GO:0000228~nuclear chromosome,GO:0000781~chromosome, telomeric region,GO:0000784~nuclear chromosome, telomeric region,GO:0005657~replication fork,GO:0005662~DNA replication factor A complex,GO:0005694~chromosome,GO:0030894~replisome,GO:0032993~protein-DNA complex,GO:0043228~non-membrane-bounded organelle,GO:0043232~intracellular non-membrane-bounded organelle,GO:0043596~nuclear replication fork,G…	GO:0003677~DNA binding,GO:0003690~double-stranded DNA binding,GO:0003691~double-stranded telomeric DNA binding,GO:0003697~single-stranded DNA binding,GO:0003700~transcription factor activity,GO:0003702~RNA polymerase II transcription factor activity,GO:0003705~RNA polymerase II transcription factor activity, enhancer binding,GO:0008134~transcription factor binding,GO:0030528~transcription regulat…	DNA binding
MLL Monomer	PWP1	PWP1	11137	IEF-SSP-9502	PWP1 homolog (S. cerevisiae)		GO:0006350~transcription,	transcription
MLL Monomer	PWP2	PWP2	5822	EHOC-17, PWP2H, UTP1	PWP2 periodic tryptophan protein homolog (yeast)		GO:0006508~proteolysis,	proteolysis	GO:0005730~nucleolus,GO:0031974~membrane-enclosed lumen,GO:0031981~nuclear lumen,GO:0043228~non-membrane-bounded organelle,GO:0043232~intracellular non-membrane-bounded organelle,GO:0043233~organelle lumen,GO:0070013~intracellular organelle lumen,	GO:0004175~endopeptidase activity,GO:0004252~serine-type endopeptidase activity,GO:0008233~peptidase activity,GO:0008236~serine-type peptidase activity,GO:0017171~serine hydrolase activity,GO:0070011~peptidase activity, acting on L-amino acid peptides,	endopeptidase activity
MLL Monomer	PYRG1	CTPS1	1503	CTPS	CTP synthase	The catalytic conversion of UTP to CTP is accomplished by the enzyme cytidine-5-prime-triphosphate synthetase. The enzyme is important in the biosynthesis of phospholipids and nucleic acids, and plays a key role in cell growth, development, and tumorigenesis. The region to which the CTPS gene has been mapped is the location of breakpoints involved in several tumor types [provided by RefSeq],	GO:0006213~pyrimidine nucleoside metabolic process,GO:0006220~pyrimidine nucleotide metabolic process,GO:0006221~pyrimidine nucleotide biosynthetic process,GO:0006241~CTP biosynthetic process,GO:0006541~glutamine metabolic process,GO:0009064~glutamine family amino acid metabolic process,GO:0009116~nucleoside metabolic process,GO:0009119~ribonucleoside metabolic process,GO:0009141~nucleoside triph…	pyrimidine nucleoside metabolic process	GO:0005829~cytosol,	GO:0000166~nucleotide binding,GO:0001882~nucleoside binding,GO:0001883~purine nucleoside binding,GO:0003883~CTP synthase activity,GO:0005524~ATP binding,GO:0016879~ligase activity, forming carbon-nitrogen bonds,GO:0017076~purine nucleotide binding,GO:0030554~adenyl nucleotide binding,GO:0032553~ribonucleotide binding,GO:0032555~purine ribonucleotide binding,GO:0032559~adenyl ribonucleotide bindin…	nucleotide binding
MLL Monomer	Q7Z3U5	IARS	3376	IARS1, ILERS, ILRS, IRS, PRO0785	isoleucyl-tRNA synthetase	Aminoacyl-tRNA synthetases catalyze the aminoacylation of tRNA by their cognate amino acid. Because of their central role in linking amino acids with nucleotide triplets contained in tRNAS, aminoacyl-tRNA synthetases are thought to be among the first proteins that appeared in evolution. Isoleucine-tRNA synthetase belongs to the class-I aminoacyl-tRNA synthetase family and has been identified as a…	GO:0006399~tRNA metabolic process,GO:0006412~translation,GO:0006418~tRNA aminoacylation for protein translation,GO:0006428~isoleucyl-tRNA aminoacylation,GO:0034660~ncRNA metabolic process,GO:0043038~amino acid activation,GO:0043039~tRNA aminoacylation,	tRNA metabolic process	GO:0000267~cell fraction,GO:0005625~soluble fraction,GO:0005829~cytosol,	GO:0000166~nucleotide binding,GO:0001882~nucleoside binding,GO:0001883~purine nucleoside binding,GO:0004812~aminoacyl-tRNA ligase activity,GO:0004822~isoleucine-tRNA ligase activity,GO:0005524~ATP binding,GO:0008270~zinc ion binding,GO:0016875~ligase activity, forming carbon-oxygen bonds,GO:0016876~ligase activity, forming aminoacyl-tRNA and related compounds,GO:0017076~purine nucleotide binding,…	nucleotide binding
MLL Monomer	Q86VR6	DDX10	1662	HRH-J8	DEAD (Asp-Glu-Ala-Asp) box polypeptide 10	DEAD box proteins, characterized by the conserved motif Asp-Glu-Ala-Asp (DEAD), are putative RNA helicases. They are implicated in a number of cellular processes involving alteration of RNA secondary structure such as translation initiation, nuclear and mitochondrial splicing, and ribosome and spliceosome assembly. Based on their distribution patterns, some members of this family are believed to …				GO:0000166~nucleotide binding,GO:0001882~nucleoside binding,GO:0001883~purine nucleoside binding,GO:0003723~RNA binding,GO:0003724~RNA helicase activity,GO:0004386~helicase activity,GO:0005524~ATP binding,GO:0008026~ATP-dependent helicase activity,GO:0016887~ATPase activity,GO:0017076~purine nucleotide binding,GO:0030554~adenyl nucleotide binding,GO:0032553~ribonucleotide binding,GO:0032555~purin…	nucleotide binding
MLL Monomer	Q96BS4	FBL	2091	FIB, FLRN, RNU3IP1	fibrillarin	This gene product is a component of a nucleolar small nuclear ribonucleoprotein (snRNP) particle thought to participate in the first step in processing preribosomal RNA. It is associated with the U3, U8, and U13 small nuclear RNAs and is located in the dense fibrillar component (DFC) of the nucleolus. The encoded protein contains an N-terminal repetitive domain that is rich in glycine and arginin…	GO:0006364~rRNA processing,GO:0006396~RNA processing,GO:0006399~tRNA metabolic process,GO:0008033~tRNA processing,GO:0016072~rRNA metabolic process,GO:0016074~snoRNA metabolic process,GO:0022613~ribonucleoprotein complex biogenesis,GO:0034470~ncRNA processing,GO:0034660~ncRNA metabolic process,GO:0042254~ribosome biogenesis,	rRNA processing	GO:0001652~granular component,GO:0005730~nucleolus,GO:0005732~small nucleolar ribonucleoprotein complex,GO:0030529~ribonucleoprotein complex,GO:0031428~box C/D snoRNP complex,GO:0031974~membrane-enclosed lumen,GO:0031981~nuclear lumen,GO:0043228~non-membrane-bounded organelle,GO:0043232~intracellular non-membrane-bounded organelle,GO:0043233~organelle lumen,GO:0044452~nucleolar part,GO:0070013~in…	GO:0003723~RNA binding,	RNA binding
MLL Monomer	Q96Q25	BOP1	23246	-	block of proliferation 1		GO:0000463~maturation of LSU-rRNA from tricistronic rRNA transcript (SSU-rRNA, 5.8S rRNA, LSU-rRNA),GO:0000470~maturation of LSU-rRNA,GO:0006364~rRNA processing,GO:0006396~RNA processing,GO:0008283~cell proliferation,GO:0016072~rRNA metabolic process,GO:0022613~ribonucleoprotein complex biogenesis,GO:0034470~ncRNA processing,GO:0034660~ncRNA metabolic process,GO:0042254~ribosome biogenesis,GO:005…	maturation of LSU-rRNA from tricistronic rRNA transcript (SSU-rRNA	GO:0005654~nucleoplasm,GO:0005730~nucleolus,GO:0030529~ribonucleoprotein complex,GO:0030684~preribosome,GO:0030686~90S preribosome,GO:0031974~membrane-enclosed lumen,GO:0031981~nuclear lumen,GO:0043228~non-membrane-bounded organelle,GO:0043232~intracellular non-membrane-bounded organelle,GO:0043233~organelle lumen,GO:0044452~nucleolar part,GO:0070013~intracellular organelle lumen,GO:0070545~PeBoW…
MLL Monomer	Q9NPK3	SKIV2L	6499	170A, DDX13, HLP, SKI2, SKI2W, SKIV2, THES2	superkiller viralicidic activity 2-like (S. cerevisiae)	DEAD box proteins, characterized by the conserved motif Asp-Glu-Ala-Asp (DEAD), are putative RNA helicases. They are implicated in a number of cellular processes involving alteration of RNA secondary structure such as translation initiation, nuclear and mitochondrial splicing, and ribosome and spliceosome assembly. Based on their distribution patterns, some members of this family are believed to …	GO:0006952~defense response,GO:0006986~response to unfolded protein,GO:0007584~response to nutrient,GO:0009991~response to extracellular stimulus,GO:0010033~response to organic substance,GO:0031667~response to nutrient levels,GO:0051789~response to protein stimulus,	defense response	GO:0005829~cytosol,	GO:0000166~nucleotide binding,GO:0001882~nucleoside binding,GO:0001883~purine nucleoside binding,GO:0003723~RNA binding,GO:0003724~RNA helicase activity,GO:0004004~ATP-dependent RNA helicase activity,GO:0004386~helicase activity,GO:0005524~ATP binding,GO:0008026~ATP-dependent helicase activity,GO:0008134~transcription factor binding,GO:0008186~RNA-dependent ATPase activity,GO:0016887~ATPase activ…	nucleotide binding
MLL Monomer	Q9NSM5	PSMD2	5708	P97, RPN1, S2, TRAP2	proteasome (prosome, macropain) 26S subunit, non-ATPase, 2	The 26S proteasome is a multicatalytic proteinase complex with a highly ordered structure composed of 2 complexes, a 20S core and a 19S regulator. The 20S core is composed of 4 rings of 28 non-identical subunits; 2 rings are composed of 7 alpha subunits and 2 rings are composed of 7 beta subunits. The 19S regulator is composed of a base, which contains 6 ATPase subunits and 2 non-ATPase subunits,…	GO:0000278~mitotic cell cycle,GO:0006508~proteolysis,GO:0006511~ubiquitin-dependent protein catabolic process,GO:0007049~cell cycle,GO:0009057~macromolecule catabolic process,GO:0009894~regulation of catabolic process,GO:0010498~proteasomal protein catabolic process,GO:0010604~positive regulation of macromolecule metabolic process,GO:0010605~negative regulation of macromolecule metabolic process,…	mitotic cell cycle	GO:0000502~proteasome complex,GO:0005829~cytosol,GO:0005838~proteasome regulatory particle,GO:0022624~proteasome accessory complex,
MLL Monomer	RAE1L	RAE1	8480	MIG14, MRNP41, Mnrp41, dJ481F12.3, dJ800J21.1	RAE1 RNA export 1 homolog (S. pombe)	Mutations in the Schizosaccharomyces pombe Rae1 and Saccharomyces cerevisiae Gle2 genes have been shown to result in accumulation of poly(A)-containing mRNA in the nucleus, suggesting that the encoded proteins are involved in RNA export. The protein encoded by this gene is a homolog of yeast Rae1. It contains four WD40 motifs, and has been shown to localize to distinct foci in the nucleoplasm, to…	GO:0006403~RNA localization,GO:0006405~RNA export from nucleus,GO:0006406~mRNA export from nucleus,GO:0006913~nucleocytoplasmic transport,GO:0015931~nucleobase, nucleoside, nucleotide and nucleic acid transport,GO:0046907~intracellular transport,GO:0050657~nucleic acid transport,GO:0050658~RNA transport,GO:0051028~mRNA transport,GO:0051168~nuclear export,GO:0051169~nuclear transport,GO:0051236~es…	RNA localization	GO:0005635~nuclear envelope,GO:0005640~nuclear outer membrane,GO:0005643~nuclear pore,GO:0005856~cytoskeleton,GO:0012505~endomembrane system,GO:0016021~integral to membrane,GO:0019867~outer membrane,GO:0031090~organelle membrane,GO:0031224~intrinsic to membrane,GO:0031965~nuclear membrane,GO:0031967~organelle envelope,GO:0031968~organelle outer membrane,GO:0031975~envelope,GO:0042175~nuclear enve…	GO:0003723~RNA binding,GO:0008017~microtubule binding,GO:0008092~cytoskeletal protein binding,GO:0015631~tubulin binding,	RNA binding
MLL Monomer	RAN	RAN	5901	ARA24, Gsp1, TC4	RAN, member RAS oncogene family	RAN (ras-related nuclear protein) is a small GTP binding protein belonging to the RAS superfamily that is essential for the translocation of RNA and proteins through the nuclear pore complex. The RAN protein is also involved in control of DNA synthesis and cell cycle progression. Nuclear localization of RAN requires the presence of regulator of chromosome condensation 1 (RCC1). Mutations in RAN d…	GO:0000087~M phase of mitotic cell cycle,GO:0000226~microtubule cytoskeleton organization,GO:0000278~mitotic cell cycle,GO:0000279~M phase,GO:0000280~nuclear division,GO:0003006~reproductive developmental process,GO:0006259~DNA metabolic process,GO:0006355~regulation of transcription, DNA-dependent,GO:0006403~RNA localization,GO:0006405~RNA export from nucleus,GO:0006605~protein targeting,GO:0006…	M phase of mitotic cell cycle	GO:0000785~chromatin,GO:0005635~nuclear envelope,GO:0005643~nuclear pore,GO:0005654~nucleoplasm,GO:0005694~chromosome,GO:0005829~cytosol,GO:0012505~endomembrane system,GO:0016021~integral to membrane,GO:0016023~cytoplasmic membrane-bounded vesicle,GO:0031224~intrinsic to membrane,GO:0031410~cytoplasmic vesicle,GO:0031967~organelle envelope,GO:0031974~membrane-enclosed lumen,GO:0031975~envelope,GO…	GO:0000166~nucleotide binding,GO:0003682~chromatin binding,GO:0003712~transcription cofactor activity,GO:0003713~transcription coactivator activity,GO:0003924~GTPase activity,GO:0005525~GTP binding,GO:0008134~transcription factor binding,GO:0016563~transcription activator activity,GO:0017076~purine nucleotide binding,GO:0019001~guanyl nucleotide binding,GO:0030528~transcription regulator activity…	nucleotide binding
MLL Monomer	RAP2A	RAP2A	5911	K-REV, KREV, RAP2, RbBP-30	RAP2A, member of RAS oncogene family		GO:0007242~intracellular signaling cascade,GO:0007264~small GTPase mediated signal transduction,	intracellular signaling cascade	GO:0005886~plasma membrane,GO:0009898~internal side of plasma membrane,GO:0044459~plasma membrane part,	GO:0000166~nucleotide binding,GO:0003924~GTPase activity,GO:0005525~GTP binding,GO:0017076~purine nucleotide binding,GO:0019001~guanyl nucleotide binding,GO:0032553~ribonucleotide binding,GO:0032555~purine ribonucleotide binding,GO:0032561~guanyl ribonucleotide binding,	nucleotide binding
MLL Monomer	RBM19	RBM19	9904	-	RNA binding motif protein 19	This gene encodes a nucleolar protein that contains six RNA-binding motifs. The encoded protein may be involved in regulating ribosome biogenesis. Multiple alternatively spliced variants, encoding the same protein, have been identified.,			GO:0005730~nucleolus,GO:0031974~membrane-enclosed lumen,GO:0031981~nuclear lumen,GO:0043228~non-membrane-bounded organelle,GO:0043232~intracellular non-membrane-bounded organelle,GO:0043233~organelle lumen,GO:0070013~intracellular organelle lumen,	GO:0000166~nucleotide binding,GO:0003723~RNA binding,	nucleotide binding
MLL Monomer	RBM28	RBM28	55131	-	RNA binding motif protein 28		GO:0006396~RNA processing,GO:0006397~mRNA processing,GO:0008380~RNA splicing,GO:0016071~mRNA metabolic process,	RNA processing	GO:0005681~spliceosome,GO:0005730~nucleolus,GO:0030529~ribonucleoprotein complex,GO:0031974~membrane-enclosed lumen,GO:0031981~nuclear lumen,GO:0043228~non-membrane-bounded organelle,GO:0043232~intracellular non-membrane-bounded organelle,GO:0043233~organelle lumen,GO:0070013~intracellular organelle lumen,	GO:0000166~nucleotide binding,GO:0003723~RNA binding,	nucleotide binding
MLL Monomer	RBM34	RBM34	23029	-	RNA binding motif protein 34				GO:0005730~nucleolus,GO:0031974~membrane-enclosed lumen,GO:0031981~nuclear lumen,GO:0043228~non-membrane-bounded organelle,GO:0043232~intracellular non-membrane-bounded organelle,GO:0043233~organelle lumen,GO:0070013~intracellular organelle lumen,	GO:0000166~nucleotide binding,GO:0003723~RNA binding,	nucleotide binding
MLL Monomer	RCL1	RCL1	10171	RNAC, RPCL1	RNA terminal phosphate cyclase-like 1		GO:0022613~ribonucleoprotein complex biogenesis,GO:0042254~ribosome biogenesis,	ribonucleoprotein complex biogenesis	GO:0005730~nucleolus,GO:0031974~membrane-enclosed lumen,GO:0031981~nuclear lumen,GO:0043228~non-membrane-bounded organelle,GO:0043232~intracellular non-membrane-bounded organelle,GO:0043233~organelle lumen,GO:0070013~intracellular organelle lumen,	GO:0003963~RNA-3'-phosphate cyclase activity,GO:0009975~cyclase activity,GO:0016886~ligase activity, forming phosphoric ester bonds,	RNA-3'-phosphate cyclase activity
MLL Monomer	RHG15	ARHGAP15	55843	BM046	Rho GTPase activating protein 15	RHO GTPases (see ARHA; MIM 165390) regulate diverse biologic processes, and their activity is regulated by RHO GTPase-activating proteins (GAPs), such as ARHGAP15 (Seoh et al., 2003 [PubMed 12650940]).[supplied by OMIM],			GO:0019898~extrinsic to membrane,	GO:0005096~GTPase activator activity,GO:0008047~enzyme activator activity,GO:0030695~GTPase regulator activity,GO:0060589~nucleoside-triphosphatase regulator activity,	GTPase activator activity
MLL Monomer	RL23A	RPL23AP65	6147	RPL23A_27_1119	ribosomal protein L23a pseudogene 63; ribosomal protein L23a pseudogene 75; ribosomal protein L23a pseudogene 37; ribosomal protein L23a pseudogene 65; ribosomal protein L23a pseudogene 43; ribosomal protein L23a pseudogene 44; ribosomal protein L23a	Ribosomes, the organelles that catalyze protein synthesis, consist of a small 40S subunit and a large 60S subunit. Together these subunits are composed of 4 RNA species and approximately 80 structurally distinct proteins. This gene encodes a ribosomal protein that is a component of the 60S subunit. The protein belongs to the L23P family of ribosomal proteins. It is located in the cytoplasm. The p…	GO:0006412~translation,GO:0006414~translational elongation,	translation	GO:0005829~cytosol,GO:0005840~ribosome,GO:0015934~large ribosomal subunit,GO:0022625~cytosolic large ribosomal subunit,GO:0022626~cytosolic ribosome,GO:0030529~ribonucleoprotein complex,GO:0033279~ribosomal subunit,GO:0043228~non-membrane-bounded organelle,GO:0043232~intracellular non-membrane-bounded organelle,GO:0044445~cytosolic part,	GO:0000166~nucleotide binding,GO:0003723~RNA binding,GO:0003735~structural constituent of ribosome,GO:0005198~structural molecule activity,GO:0019843~rRNA binding,	nucleotide binding
MLL Monomer	RL29	RPL29P11	6159	RPL29_2_362	ribosomal protein L29 pseudogene 9; ribosomal protein L29 pseudogene 12; ribosomal protein L29 pseudogene 11; ribosomal protein L29; ribosomal protein L29 pseudogene 26	Ribosomes, the organelles that catalyze protein synthesis, consist of a small 40S subunit and a large 60S subunit. Together these subunits are composed of 4 RNA species and approximately 80 structurally distinct proteins. This gene encodes a cytoplasmic ribosomal protein that is a component of the 60S subunit. The protein belongs to the L29E family of ribosomal proteins. The protein is also a per…	GO:0006412~translation,GO:0006414~translational elongation,GO:0007565~female pregnancy,GO:0007566~embryo implantation,	translation	GO:0005829~cytosol,GO:0005840~ribosome,GO:0015934~large ribosomal subunit,GO:0022625~cytosolic large ribosomal subunit,GO:0022626~cytosolic ribosome,GO:0030529~ribonucleoprotein complex,GO:0033279~ribosomal subunit,GO:0043228~non-membrane-bounded organelle,GO:0043232~intracellular non-membrane-bounded organelle,GO:0044445~cytosolic part,	GO:0001871~pattern binding,GO:0003723~RNA binding,GO:0003735~structural constituent of ribosome,GO:0005198~structural molecule activity,GO:0005539~glycosaminoglycan binding,GO:0008201~heparin binding,GO:0030246~carbohydrate binding,GO:0030247~polysaccharide binding,	pattern binding
MLL Monomer	RL5	RPL5P34	6125	RPL5_15_1754	ribosomal protein L5 pseudogene 34; ribosomal protein L5 pseudogene 1; ribosomal protein L5	Ribosomes, the organelles that catalyze protein synthesis, consist of a small 40S subunit and a large 60S subunit. Together these subunits are composed of 4 RNA species and approximately 80 structurally distinct proteins. This gene encodes a ribosomal protein that is a component of the 60S subunit. The protein belongs to the L18P family of ribosomal proteins. It is located in the cytoplasm. The p…	GO:0006364~rRNA processing,GO:0006396~RNA processing,GO:0006412~translation,GO:0006414~translational elongation,GO:0016072~rRNA metabolic process,GO:0022613~ribonucleoprotein complex biogenesis,GO:0034470~ncRNA processing,GO:0034660~ncRNA metabolic process,GO:0042254~ribosome biogenesis,GO:0042273~ribosomal large subunit biogenesis,	rRNA processing	GO:0005730~nucleolus,GO:0005829~cytosol,GO:0005840~ribosome,GO:0015934~large ribosomal subunit,GO:0022625~cytosolic large ribosomal subunit,GO:0022626~cytosolic ribosome,GO:0030529~ribonucleoprotein complex,GO:0031974~membrane-enclosed lumen,GO:0031981~nuclear lumen,GO:0033279~ribosomal subunit,GO:0043228~non-membrane-bounded organelle,GO:0043232~intracellular non-membrane-bounded organelle,GO:00…	GO:0003723~RNA binding,GO:0003735~structural constituent of ribosome,GO:0005198~structural molecule activity,GO:0008097~5S rRNA binding,GO:0019843~rRNA binding,	RNA binding
MLL Monomer	RLA2	RPLP2P3	6181	RPLP2_2_1170	ribosomal protein, large, P2 pseudogene 3; ribosomal protein, large, P2	Ribosomes, the organelles that catalyze protein synthesis, consist of a small 40S subunit and a large 60S subunit. Together these subunits are composed of 4 RNA species and approximately 80 structurally distinct proteins. This gene encodes a ribosomal phosphoprotein that is a component of the 60S subunit. The protein, which is a functional equivalent of the E. coli L7/L12 ribosomal protein, belon…	GO:0006412~translation,GO:0006414~translational elongation,	translation	GO:0005829~cytosol,GO:0005840~ribosome,GO:0015934~large ribosomal subunit,GO:0022625~cytosolic large ribosomal subunit,GO:0022626~cytosolic ribosome,GO:0030529~ribonucleoprotein complex,GO:0033279~ribosomal subunit,GO:0043228~non-membrane-bounded organelle,GO:0043232~intracellular non-membrane-bounded organelle,GO:0044445~cytosolic part,	GO:0003723~RNA binding,GO:0003735~structural constituent of ribosome,GO:0005198~structural molecule activity,	RNA binding
MLL Monomer	RLP24	RSL24D1	51187	C15orf15, HRP-L30-iso, L30, RLP24, RPL24, RPL24L, TVAS3	ribosomal L24 domain containing 1; similar to ribosomal protein L24-like	This gene encodes a protein sharing a low level of sequence similarity with human ribosomal protein L24. Although this gene has been referred to as RPL24, L30, and 60S ribosomal protein L30 isolog in the sequence databases, it is distinct from the human genes officially named RPL24 (which itself has been referred to as ribosomal protein L30) and RPL30. The function of this gene is currently unkno…	GO:0006412~translation,GO:0022613~ribonucleoprotein complex biogenesis,GO:0042254~ribosome biogenesis,	translation	GO:0005730~nucleolus,GO:0005840~ribosome,GO:0030529~ribonucleoprotein complex,GO:0031974~membrane-enclosed lumen,GO:0031981~nuclear lumen,GO:0043228~non-membrane-bounded organelle,GO:0043232~intracellular non-membrane-bounded organelle,GO:0043233~organelle lumen,GO:0070013~intracellular organelle lumen,	GO:0003735~structural constituent of ribosome,GO:0005198~structural molecule activity,	structural constituent of ribosome
MLL Monomer	RM02	MRPL2	51069	MRP-L14, RPML14	mitochondrial ribosomal protein L2	Mammalian mitochondrial ribosomal proteins are encoded by nuclear genes and help in protein synthesis within the mitochondrion. Mitochondrial ribosomes (mitoribosomes) consist of a small 28S subunit and a large 39S subunit. They have an estimated 75% protein to rRNA composition compared to prokaryotic ribosomes, where this ratio is reversed. Another difference between mammalian mitoribosomes and …	GO:0006412~translation,	translation	GO:0005739~mitochondrion,GO:0005840~ribosome,GO:0030529~ribonucleoprotein complex,GO:0043228~non-membrane-bounded organelle,GO:0043232~intracellular non-membrane-bounded organelle,	GO:0003735~structural constituent of ribosome,GO:0005198~structural molecule activity,	structural constituent of ribosome
MLL Monomer	RM04	MRPL4	51073	CGI-28, L4mt	mitochondrial ribosomal protein L4	Mammalian mitochondrial ribosomal proteins are encoded by nuclear genes and help in protein synthesis within the mitochondrion. Mitochondrial ribosomes (mitoribosomes) consist of a small 28S subunit and a large 39S subunit. They have an estimated 75% protein to rRNA composition compared to prokaryotic ribosomes, where this ratio is reversed. Another difference between mammalian mitoribosomes and …	GO:0006412~translation,	translation	GO:0005739~mitochondrion,GO:0005840~ribosome,GO:0030529~ribonucleoprotein complex,GO:0043228~non-membrane-bounded organelle,GO:0043232~intracellular non-membrane-bounded organelle,	GO:0003735~structural constituent of ribosome,GO:0005198~structural molecule activity,	structural constituent of ribosome
MLL Monomer	RM12	MRPL12	6182	5c5-2, L12mt, MRP-L31/34, MRPL7, MRPL7/L12, RPML12	mitochondrial ribosomal protein L12	Mammalian mitochondrial ribosomal proteins are encoded by nuclear genes and help in protein synthesis within the mitochondrion. Mitochondrial ribosomes (mitoribosomes) consist of a small 28S subunit and a large 39S subunit. They have an estimated 75% protein to rRNA composition compared to prokaryotic ribosomes, where this ratio is reversed. Another difference between mammalian mitoribosomes and …	GO:0006350~transcription,GO:0006351~transcription, DNA-dependent,GO:0006355~regulation of transcription, DNA-dependent,GO:0006390~transcription from mitochondrial promoter,GO:0006412~translation,GO:0007005~mitochondrion organization,GO:0009891~positive regulation of biosynthetic process,GO:0010557~positive regulation of macromolecule biosynthetic process,GO:0010604~positive regulation of macromol…	transcription	GO:0000313~organellar ribosome,GO:0000315~organellar large ribosomal subunit,GO:0005739~mitochondrion,GO:0005759~mitochondrial matrix,GO:0005761~mitochondrial ribosome,GO:0005762~mitochondrial large ribosomal subunit,GO:0005840~ribosome,GO:0015934~large ribosomal subunit,GO:0030529~ribonucleoprotein complex,GO:0031974~membrane-enclosed lumen,GO:0031980~mitochondrial lumen,GO:0033279~ribosomal sub…	GO:0003723~RNA binding,GO:0003735~structural constituent of ribosome,GO:0005198~structural molecule activity,	RNA binding
MLL Monomer	RNPS1	RNPS1	10921	E5.1	similar to ribonucleic acid binding protein S1; RNA binding protein S1, serine-rich domain	This gene encodes a protein that is part of a post-splicing multiprotein complex involved in both mRNA nuclear export and mRNA surveillance. mRNA surveillance detects exported mRNAs with truncated open reading frames and initiates nonsense-mediated mRNA decay (NMD). When translation ends upstream from the last exon-exon junction, this triggers NMD to degrade mRNAs containing premature stop codons…	GO:0000184~nuclear-transcribed mRNA catabolic process, nonsense-mediated decay,GO:0000375~RNA splicing, via transesterification reactions,GO:0000377~RNA splicing, via transesterification reactions with bulged adenosine as nucleophile,GO:0000398~nuclear mRNA splicing, via spliceosome,GO:0000956~nuclear-transcribed mRNA catabolic process,GO:0006350~transcription,GO:0006396~RNA processing,GO:0006397…	nuclear-transcribed mRNA catabolic process	GO:0005654~nucleoplasm,GO:0016604~nuclear body,GO:0016607~nuclear speck,GO:0031974~membrane-enclosed lumen,GO:0031981~nuclear lumen,GO:0043233~organelle lumen,GO:0044451~nucleoplasm part,GO:0070013~intracellular organelle lumen,	GO:0000166~nucleotide binding,GO:0003723~RNA binding,GO:0003729~mRNA binding,	nucleotide binding
MLL Monomer	RPA2	RPA2	6118	REPA2, RP-A	replication protein A2, 32kDa		GO:0000718~nucleotide-excision repair, DNA damage removal,GO:0006259~DNA metabolic process,GO:0006260~DNA replication,GO:0006261~DNA-dependent DNA replication,GO:0006281~DNA repair,GO:0006289~nucleotide-excision repair,GO:0006297~nucleotide-excision repair, DNA gap filling,GO:0006308~DNA catabolic process,GO:0006974~response to DNA damage stimulus,GO:0009057~macromolecule catabolic process,GO:003…	nucleotide-excision repair	GO:0000228~nuclear chromosome,GO:0005654~nucleoplasm,GO:0005657~replication fork,GO:0005662~DNA replication factor A complex,GO:0005694~chromosome,GO:0030894~replisome,GO:0031974~membrane-enclosed lumen,GO:0031981~nuclear lumen,GO:0032993~protein-DNA complex,GO:0043228~non-membrane-bounded organelle,GO:0043232~intracellular non-membrane-bounded organelle,GO:0043233~organelle lumen,GO:0043596~nucl…	GO:0003677~DNA binding,GO:0003697~single-stranded DNA binding,GO:0043566~structure-specific DNA binding,	DNA binding
MLL Monomer	RPAB2	POLR2F	5435	HRBP14.4, POLRF, RPABC2, RPB14.4, RPB6	polymerase (RNA) II (DNA directed) polypeptide F	This gene encodes the sixth largest subunit of RNA polymerase II, the polymerase responsible for synthesizing messenger RNA in eukaryotes, that is also shared by the other two DNA-directed RNA polymerases. In yeast, this polymerase subunit, in combination with at least two other subunits, forms a structure that stabilizes the transcribing polymerase on the DNA template. [provided by RefSeq],	GO:0000375~RNA splicing, via transesterification reactions,GO:0000377~RNA splicing, via transesterification reactions with bulged adenosine as nucleophile,GO:0000398~nuclear mRNA splicing, via spliceosome,GO:0006350~transcription,GO:0006351~transcription, DNA-dependent,GO:0006352~transcription initiation,GO:0006354~RNA elongation,GO:0006366~transcription from RNA polymerase II promoter,GO:0006367…	RNA splicing	GO:0000428~DNA-directed RNA polymerase complex,GO:0005654~nucleoplasm,GO:0005665~DNA-directed RNA polymerase II, core complex,GO:0005730~nucleolus,GO:0016591~DNA-directed RNA polymerase II, holoenzyme,GO:0030880~RNA polymerase complex,GO:0031974~membrane-enclosed lumen,GO:0031981~nuclear lumen,GO:0043228~non-membrane-bounded organelle,GO:0043232~intracellular non-membrane-bounded organelle,GO:004…	GO:0003677~DNA binding,GO:0003899~DNA-directed RNA polymerase activity,GO:0004672~protein kinase activity,GO:0016779~nucleotidyltransferase activity,GO:0034062~RNA polymerase activity,	DNA binding
MLL Monomer	RPAB5	POLR2L	5441	RBP10, RPABC5, RPB10, RPB10beta, RPB7.6, hRPB7.6	polymerase (RNA) II (DNA directed) polypeptide L, 7.6kDa	This gene encodes a subunit of RNA polymerase II, the polymerase responsible for synthesizing messenger RNA in eukaryotes. The product of this gene contains four conserved cysteines characteristic of an atypical zinc-binding domain. Like its counterpart in yeast, this subunit may be shared by the other two DNA-directed RNA polymerases. [provided by RefSeq],	GO:0000375~RNA splicing, via transesterification reactions,GO:0000377~RNA splicing, via transesterification reactions with bulged adenosine as nucleophile,GO:0000398~nuclear mRNA splicing, via spliceosome,GO:0006350~transcription,GO:0006351~transcription, DNA-dependent,GO:0006352~transcription initiation,GO:0006354~RNA elongation,GO:0006355~regulation of transcription, DNA-dependent,GO:0006356~re…	RNA splicing	GO:0000428~DNA-directed RNA polymerase complex,GO:0005654~nucleoplasm,GO:0005665~DNA-directed RNA polymerase II, core complex,GO:0016591~DNA-directed RNA polymerase II, holoenzyme,GO:0030880~RNA polymerase complex,GO:0031974~membrane-enclosed lumen,GO:0031981~nuclear lumen,GO:0043233~organelle lumen,GO:0044451~nucleoplasm part,GO:0055029~nuclear DNA-directed RNA polymerase complex,GO:0070013~intr…	GO:0003677~DNA binding,GO:0003899~DNA-directed RNA polymerase activity,GO:0004672~protein kinase activity,GO:0008270~zinc ion binding,GO:0016779~nucleotidyltransferase activity,GO:0034062~RNA polymerase activity,GO:0043167~ion binding,GO:0043169~cation binding,GO:0046872~metal ion binding,GO:0046914~transition metal ion binding,	DNA binding
MLL Monomer	RPAC1	POLR1C	9533	RPA39, RPA40, RPA5, RPAC1, TCS3	polymerase (RNA) I polypeptide C, 30kDa		GO:0006350~transcription,GO:0006351~transcription, DNA-dependent,GO:0006360~transcription from RNA polymerase I promoter,GO:0032774~RNA biosynthetic process,	transcription	GO:0000428~DNA-directed RNA polymerase complex,GO:0005654~nucleoplasm,GO:0005730~nucleolus,GO:0005736~DNA-directed RNA polymerase I complex,GO:0030880~RNA polymerase complex,GO:0031974~membrane-enclosed lumen,GO:0031981~nuclear lumen,GO:0043228~non-membrane-bounded organelle,GO:0043232~intracellular non-membrane-bounded organelle,GO:0043233~organelle lumen,GO:0044452~nucleolar part,GO:0055029~nuc…	GO:0003677~DNA binding,GO:0003899~DNA-directed RNA polymerase activity,GO:0016779~nucleotidyltransferase activity,GO:0034062~RNA polymerase activity,GO:0046983~protein dimerization activity,	DNA binding
MLL Monomer	RPB7	POLR2G	5436	RPB19, RPB7, hRPB19, hsRPB7	polymerase (RNA) II (DNA directed) polypeptide G	This gene encodes the seventh largest subunit of RNA polymerase II, the polymerase responsible for synthesizing messenger RNA in eukaryotes. The protein functions in transcription initiation, and is also thought to help stabilize transcribing polyermase molecules during elongation. [provided by RefSeq],	GO:0000375~RNA splicing, via transesterification reactions,GO:0000377~RNA splicing, via transesterification reactions with bulged adenosine as nucleophile,GO:0000398~nuclear mRNA splicing, via spliceosome,GO:0006350~transcription,GO:0006351~transcription, DNA-dependent,GO:0006352~transcription initiation,GO:0006354~RNA elongation,GO:0006366~transcription from RNA polymerase II promoter,GO:0006367…	RNA splicing	GO:0000428~DNA-directed RNA polymerase complex,GO:0005654~nucleoplasm,GO:0005665~DNA-directed RNA polymerase II, core complex,GO:0016591~DNA-directed RNA polymerase II, holoenzyme,GO:0030880~RNA polymerase complex,GO:0031974~membrane-enclosed lumen,GO:0031981~nuclear lumen,GO:0043233~organelle lumen,GO:0044451~nucleoplasm part,GO:0055029~nuclear DNA-directed RNA polymerase complex,GO:0070013~intr…	GO:0003723~RNA binding,GO:0003899~DNA-directed RNA polymerase activity,GO:0004672~protein kinase activity,GO:0016779~nucleotidyltransferase activity,GO:0034062~RNA polymerase activity,	RNA binding
MLL Monomer	RPC1	POLR3A	11128	ADDH, HLD7, RPC1, RPC155, hRPC155	polymerase (RNA) III (DNA directed) polypeptide A, 155kDa		GO:0001817~regulation of cytokine production,GO:0001819~positive regulation of cytokine production,GO:0006350~transcription,GO:0006351~transcription, DNA-dependent,GO:0006952~defense response,GO:0006955~immune response,GO:0032479~regulation of type I interferon production,GO:0032481~positive regulation of type I interferon production,GO:0032648~regulation of interferon-beta production,GO:0032728~…	regulation of cytokine production	GO:0000428~DNA-directed RNA polymerase complex,GO:0005654~nucleoplasm,GO:0005666~DNA-directed RNA polymerase III complex,GO:0030880~RNA polymerase complex,GO:0031974~membrane-enclosed lumen,GO:0031981~nuclear lumen,GO:0043233~organelle lumen,GO:0044451~nucleoplasm part,GO:0055029~nuclear DNA-directed RNA polymerase complex,GO:0070013~intracellular organelle lumen,	GO:0000287~magnesium ion binding,GO:0001882~nucleoside binding,GO:0003677~DNA binding,GO:0003899~DNA-directed RNA polymerase activity,GO:0008270~zinc ion binding,GO:0016779~nucleotidyltransferase activity,GO:0032549~ribonucleoside binding,GO:0034062~RNA polymerase activity,GO:0043167~ion binding,GO:0043169~cation binding,GO:0046872~metal ion binding,GO:0046914~transition metal ion binding,	magnesium ion binding
MLL Monomer	RPC2	POLR3B	55703	C128, HLD8, RPC2	polymerase (RNA) III (DNA directed) polypeptide B		GO:0001817~regulation of cytokine production,GO:0001819~positive regulation of cytokine production,GO:0002684~positive regulation of immune system process,GO:0006350~transcription,GO:0031349~positive regulation of defense response,GO:0032479~regulation of type I interferon production,GO:0032481~positive regulation of type I interferon production,GO:0032648~regulation of interferon-beta production…	regulation of cytokine production		GO:0001882~nucleoside binding,GO:0003677~DNA binding,GO:0003899~DNA-directed RNA polymerase activity,GO:0008270~zinc ion binding,GO:0016779~nucleotidyltransferase activity,GO:0032549~ribonucleoside binding,GO:0034062~RNA polymerase activity,GO:0043167~ion binding,GO:0043169~cation binding,GO:0046872~metal ion binding,GO:0046914~transition metal ion binding,	nucleoside binding
MLL Monomer	RPC3	POLR3C	10623	RPC3, RPC62	polymerase (RNA) III (DNA directed) polypeptide C (62kD)		GO:0001817~regulation of cytokine production,GO:0001819~positive regulation of cytokine production,GO:0002684~positive regulation of immune system process,GO:0006350~transcription,GO:0006355~regulation of transcription, DNA-dependent,GO:0006359~regulation of transcription from RNA polymerase III promoter,GO:0031349~positive regulation of defense response,GO:0032479~regulation of type I interferon…	regulation of cytokine production	GO:0000428~DNA-directed RNA polymerase complex,GO:0005654~nucleoplasm,GO:0005666~DNA-directed RNA polymerase III complex,GO:0030880~RNA polymerase complex,GO:0031974~membrane-enclosed lumen,GO:0031981~nuclear lumen,GO:0043233~organelle lumen,GO:0044451~nucleoplasm part,GO:0055029~nuclear DNA-directed RNA polymerase complex,GO:0070013~intracellular organelle lumen,	GO:0003677~DNA binding,GO:0003899~DNA-directed RNA polymerase activity,GO:0016779~nucleotidyltransferase activity,GO:0034062~RNA polymerase activity,	DNA binding
MLL Monomer	RPC6	POLR3F	10621	RPC39, RPC6	polymerase (RNA) III (DNA directed) polypeptide F, 39 kDa	The protein encoded by this gene is one of more than a dozen subunits forming eukaryotic RNA polymerase III (RNA Pol III), which transcribes 5S ribosomal RNA and tRNA genes. This protein has been shown to bind both TFIIIB90 and TBP, two subunits of RNA polymerase III transcription initiation factor IIIB (TFIIIB). Unlike most of the other RNA Pol III subunits, the encoded protein is unique to this…	GO:0001817~regulation of cytokine production,GO:0001819~positive regulation of cytokine production,GO:0002684~positive regulation of immune system process,GO:0006350~transcription,GO:0006355~regulation of transcription, DNA-dependent,GO:0006359~regulation of transcription from RNA polymerase III promoter,GO:0031349~positive regulation of defense response,GO:0032479~regulation of type I interferon…	regulation of cytokine production	GO:0000428~DNA-directed RNA polymerase complex,GO:0005654~nucleoplasm,GO:0005666~DNA-directed RNA polymerase III complex,GO:0030880~RNA polymerase complex,GO:0031974~membrane-enclosed lumen,GO:0031981~nuclear lumen,GO:0043233~organelle lumen,GO:0044451~nucleoplasm part,GO:0055029~nuclear DNA-directed RNA polymerase complex,GO:0070013~intracellular organelle lumen,	GO:0003677~DNA binding,GO:0003899~DNA-directed RNA polymerase activity,GO:0016779~nucleotidyltransferase activity,GO:0034062~RNA polymerase activity,	DNA binding
MLL Monomer	RPC7	POLR3G	10622	RPC32, RPC7	polymerase (RNA) III (DNA directed) polypeptide G (32kD)		GO:0001817~regulation of cytokine production,GO:0001819~positive regulation of cytokine production,GO:0002684~positive regulation of immune system process,GO:0006350~transcription,GO:0006355~regulation of transcription, DNA-dependent,GO:0006359~regulation of transcription from RNA polymerase III promoter,GO:0031349~positive regulation of defense response,GO:0032479~regulation of type I interferon…	regulation of cytokine production	GO:0000428~DNA-directed RNA polymerase complex,GO:0005654~nucleoplasm,GO:0005666~DNA-directed RNA polymerase III complex,GO:0030880~RNA polymerase complex,GO:0031974~membrane-enclosed lumen,GO:0031981~nuclear lumen,GO:0043233~organelle lumen,GO:0044451~nucleoplasm part,GO:0055029~nuclear DNA-directed RNA polymerase complex,GO:0070013~intracellular organelle lumen,	GO:0003899~DNA-directed RNA polymerase activity,GO:0016779~nucleotidyltransferase activity,GO:0034062~RNA polymerase activity,	DNA-directed RNA polymerase activity
MLL Monomer	RPF1	RPF1	80135	BXDC5	brix domain containing 5		GO:0006364~rRNA processing,GO:0006396~RNA processing,GO:0016072~rRNA metabolic process,GO:0022613~ribonucleoprotein complex biogenesis,GO:0034470~ncRNA processing,GO:0034660~ncRNA metabolic process,GO:0042254~ribosome biogenesis,	rRNA processing	GO:0005730~nucleolus,GO:0031974~membrane-enclosed lumen,GO:0031981~nuclear lumen,GO:0043228~non-membrane-bounded organelle,GO:0043232~intracellular non-membrane-bounded organelle,GO:0043233~organelle lumen,GO:0070013~intracellular organelle lumen,	GO:0003723~RNA binding,GO:0019843~rRNA binding,	RNA binding
MLL Monomer	RPF2	RPF2	84154	BXDC1, bA397G5.4	brix domain containing 1 pseudogene; brix domain containing 1				GO:0005730~nucleolus,GO:0031974~membrane-enclosed lumen,GO:0031981~nuclear lumen,GO:0043228~non-membrane-bounded organelle,GO:0043232~intracellular non-membrane-bounded organelle,GO:0043233~organelle lumen,GO:0070013~intracellular organelle lumen,
[truncated: 76 more rows]
